# Supplementary material for: Previously Unidentified Histone H1-Like Protein Is Involved in Cell Division and Ribosome Biosynthesis in Toxoplasma gondii
Source: mSphere. 2022 Dec 5;7(6):e00403-22. doi: 10.1128/msphere.00403-22 (PMC9769792; doi:10.1128/msphere.00403-22)
Supplement: TABLE S1 [file msphere.00403-22-s0003.xlsx]

## Sheet: Raw data
Protein IDs	Majority protein IDs	Peptide counts (all)	Peptide counts (razor+unique)	Peptide counts (unique)	Fasta headers	Number of proteins	Peptides	Razor + unique peptides	Unique peptides	Peptides H1_R1	Peptides H1_R2	Peptides H1_R3	Peptides WT_R1	Peptides WT_R2	Peptides WT_R3	Razor + unique peptides H1_R1	Razor + unique peptides H1_R2	Razor + unique peptides H1_R3	Razor + unique peptides WT_R1	Razor + unique peptides WT_R2	Razor + unique peptides WT_R3	Unique peptides H1_R1	Unique peptides H1_R2	Unique peptides H1_R3	Unique peptides WT_R1	Unique peptides WT_R2	Unique peptides WT_R3	Sequence coverage [%]	Unique + razor sequence coverage [%]	Unique sequence coverage [%]	Mol. weight [kDa]	Sequence length	Sequence lengths	Fraction average	Fraction 1	Fraction 3	Q-value	Score	Sequence coverage H1_R1 [%]	Sequence coverage H1_R2 [%]	Sequence coverage H1_R3 [%]	Sequence coverage WT_R1 [%]	Sequence coverage WT_R2 [%]	Sequence coverage WT_R3 [%]	Intensity	Intensity H1_R1	Intensity H1_R2	Intensity H1_R3	Intensity WT_R1
CON__ENSEMBL:ENSBTAP00000014147	CON__ENSEMBL:ENSBTAP00000014147	5	5	5		1	5	5	5	5	3	3	4	5	4	5	3	3	4	5	4	5	3	3	4	5	4	57.5	57.5	57.5	11756	113	113	2.11	12	15	0	124.88	57.5	44.2	45.1	57.5	57.5	57.5	36067000	11869000	4167500	3331600	6026600
CON__ENSEMBL:ENSBTAP00000024462	CON__ENSEMBL:ENSBTAP00000024462	14	14	3		1	14	14	3	10	8	9	7	10	8	10	8	9	7	10	8	1	3	3	2	2	1	48.9	48.9	9.8	46543	419	419	1.97	36	34	0	189.74	39.9	30.8	41.3	23.4	34.4	37	207160000	64540000	8342400	25410000	28945000
CON__ENSEMBL:ENSBTAP00000024466	CON__ENSEMBL:ENSBTAP00000024466	12	1	1		1	12	1	1	10	6	7	6	9	7	1	1	1	1	1	0	1	1	1	1	1	0	39.2	2.7	2.7	43.9	401	401	1.8	3	2	0.0068966	58348	34.2	26.4	31.2	20.4	31.9	28.4	1553300	534330	225330	263490	150510
CON__P00761	CON__P00761	8	8	8		1	8	8	8	4	7	4	7	7	6	4	7	4	7	7	6	4	7	4	7	7	6	49.8	49.8	49.8	24409	231	231	2.14	18	24	0	323.31	26	45.5	29.4	43.3	43.3	34.6	802920000	174070000	80917000	35849000	145720000
CON__P01966	CON__P01966	1	1	1		1	1	1	1	0	0	0	0	1	0	0	0	0	0	1	0	0	0	0	0	1	0	7.7	7.7	7.7	15184	142	142	3		1	0	65219	0	0	0	0	7.7	0	100310	0	0	0	0
CON__P02533;CON__Q04695;CON__Q9QWL7;CON__Q6IFX2;CON__P19012;CON__A2A4G1;CON__Q9Z2K1;CON__Q3ZAW8;CON__P08727;CON__P19001;CON__Q61782;CON__P35900;CON__Q9D312	CON__P02533	9;4;4;4;4;4;4;4;3;3;1;1;1	6;2;2;3;2;1;2;2;1;1;1;1;1	2;0;0;0;0;0;0;0;0;0;0;0;0		13	9	6	2	6	1	7	2	8	7	5	0	5	1	5	4	2	0	1	1	2	1	21.2	15.9	6.1	51621	472	472;432;433;452;456;456;469;474;400;403;93;424;431	2	10	10	0	73969	15.9	1.9	16.5	4.7	18.4	15.5	5601300	1429500	0	1690100	116170
CON__P02769;CON__P02768-1	CON__P02769	27;3	27;3	27;3		2	27	27	27	25	0	1	2	1	4	25	0	1	2	1	4	25	0	1	2	1	4	47	47	47	69293	607	607;609	1.35	33	7	0	323.31	43.2	0	2.5	3.8	1.8	7.6	107890000	106550000	0	231850	277510
CON__P48668;CON__P04259;CON__P02538;CON__Q8VED5;CON__P05787	CON__P48668;CON__P04259;CON__P02538	15;15;14;6;5	5;5;4;0;0	4;4;3;0;0	;;	5	15	5	4	9	4	10	4	6	8	3	0	3	0	0	0	2	0	3	0	0	0	23.4	12.1	9.9	60024	564	564;564;564;531;483	1	6		0	44275	14.7	7.3	19	7.6	9.8	10.5	1461700	784770	0	676940	0
CON__P04264;CON__H-INV:HIT000016045	CON__P04264	34;2	31;1	24;0		2	34	31	24	28	15	30	24	29	28	25	13	28	22	27	26	20	12	21	18	20	21	57.5	55.6	45.2	66017	644	644;99	2.08	77	90	0	323.31	47.7	30.6	53.9	43.5	47.7	51.2	212130000	41388000	4816200	52500000	27235000
CON__P08779	CON__P08779	8	1	1		1	8	1	1	5	1	7	1	6	6	1	0	1	0	0	0	1	0	1	0	0	0	18	3	3	51267	473	473	1	2		0	18201	12.7	1.9	16.5	1.5	12.3	12.5	286740	181170	0	105580	0
CON__P13645;CON__P02535-1;CON__P08730-1;CON__Q148H6;CON__Q7Z3Y7;CON__Q7Z3Z0;CON__Q7Z3Y8;CON__Q2M2I5;CON__Q14525;CON__Q9UE12;CON__Q15323;CON__A2A5Y0;CON__P05784;CON__Q92764;CON__Q14532;CON__A2AB72;CON__Q497I4;CON__O76015;CON__O76013;CON__Q7Z3Y9;CON__O76014;CON__REFSEQ:XP_986630;CON__Q99456	CON__P13645	27;8;4;3;3;2;2;2;1;1;1;1;1;1;1;1;1;1;1;1;1;1;1	27;8;4;3;3;2;2;2;1;1;1;1;1;1;1;1;1;1;1;1;1;1;1	22;4;0;1;1;1;1;0;0;0;0;0;0;0;0;0;0;0;0;0;0;0;0		23	27	27	22	20	13	19	12	20	22	20	13	19	12	20	22	18	12	16	11	16	18	44.5	44.5	39.8	59.51	593	593;570;437;464;486;450;459;525;404;416;416;416;423;425;448;453;455;456;467;468;471;476;494	2.04	58	63	0	323.31	39	23.6	31.4	20.2	38.4	43.3	225720000	48632000	4072300	37411000	4036000
CON__P13647	CON__P13647	16	8	2		1	16	8	2	7	6	12	5	8	9	3	4	7	3	4	3	1	2	2	1	1	1	23.1	15.4	4.4	62378	590	590	1.83	14	10	0	111.94	10.3	11.5	21	9.3	13.9	12.7	6481900	1029900	404210	2910300	357810
CON__P35527	CON__P35527	22	22	22		1	22	22	22	13	5	18	16	14	15	13	5	18	16	14	15	13	5	18	16	14	15	45.9	45.9	45.9	62129	623	623	2.15	41	55	0	323.31	35.5	11.1	33.5	31.9	31.5	26.8	94782000	16970000	1903800	23177000	21916000
CON__P35908v2;CON__P35908;CON__Q01546;CON__O95678;CON__P07744;CON__Q5XKE5;CON__Q6NXH9;CON__Q7Z794;CON__Q9DCV7;CON__Q3KNV1;CON__P08729;CON__Q9R0H5;CON__Q9NSB2;CON__Q6ISB0;CON__P19013;CON__Q9H552;CON__Q8N1N4-2;CON__Q7RTT2	CON__P35908v2;CON__P35908	45;44;8;7;5;5;5;4;3;3;3;3;3;3;2;1;1;1	45;44;8;7;5;5;5;4;3;3;3;3;3;3;2;1;1;1	30;29;0;0;0;0;0;0;0;0;0;0;0;0;0;0;0;0	;	18	45	45	30	25	9	28	14	30	23	25	9	28	14	30	23	15	4	18	7	20	13	69.3	69.3	57.3	65432	639	639;645;638;551;525;535;539;578;457;469;469;524;600;600;594;499;521;521	2.03	69	74	0	323.31	44.8	18.9	54.5	30	54	43.5	153000000	26720000	4360100	39563000	8533800
CON__Q05B55	CON__Q05B55	8	8	8		1	8	8	8	6	3	3	4	4	5	6	3	3	4	4	5	6	3	3	4	4	5	27.9	27.9	27.9	26.59	240	240	2.04	13	14	0	243.57	24.6	20.8	10	20.4	17.9	21.2	14421000	3866600	1035200	1443900	2096800
CON__Q1RMK2;CON__ENSEMBL:ENSBTAP00000011227;CON__ENSEMBL:ENSBTAP00000033053	CON__Q1RMK2	6;2;2	6;2;2	6;2;2		3	6	6	6	3	2	1	2	2	2	3	2	1	2	2	2	3	2	1	2	2	2	12.2	12.2	12.2	65056	597	597;137;139	2	6	6	0	80629	8.7	3.7	2.2	3.7	3.4	2.8	5142800	832160	578350	128620	2570500
CON__Q1RMN8	CON__Q1RMN8	5	5	5		1	5	5	5	5	3	4	4	4	4	5	3	4	4	4	4	5	3	4	4	4	4	29.1	29.1	29.1	24536	234	234	2.08	17	20	0	247.42	29.1	14.1	20.1	20.1	20.1	20.1	91765000	18341000	9114700	16508000	12805000
CON__Q2KJ62	CON__Q2KJ62	1	1	1		1	1	1	1	0	0	0	0	1	0	0	0	0	0	1	0	0	0	0	0	1	0	4.5	4.5	4.5	68964	621	621	3		1	0	65834	0	0	0	0	4.5	0	265070	0	0	0	0
CON__Q7RTS7;CON__Q32MB2;CON__Q14CN4-1;CON__Q6IME9;CON__Q3SY84	CON__Q7RTS7;CON__Q32MB2;CON__Q14CN4-1;CON__Q6IME9;CON__Q3SY84	5;5;3;3;3	1;1;1;1;1	1;1;1;1;1	;;;;	5	5	1	1	1	0	2	0	2	4	0	0	0	0	1	0	0	0	0	0	1	0	5.7	2.3	2.3	57865	529	529;540;511;520;523	3		1	0	62756	1.5	0	3.2	0	4	3.4	0	0	0	0	0
CON__Q3SZR3	CON__Q3SZR3	2	2	2		1	2	2	2	2	0	0	0	0	0	2	0	0	0	0	0	2	0	0	0	0	0	10.4	10.4	10.4	23182	202	202	1	2		0	15695	10.4	0	0	0	0	0	528050	528050	0	0	0
CON__Q3TTY5	CON__Q3TTY5	12	1	1		1	12	1	1	7	1	6	4	6	8	0	0	0	0	0	1	0	0	0	0	0	1	13.6	4	4	70922	707	707	3		1	1	-2	7.5	2	8.1	6.5	8.2	11.5	0	0	0	0	0
CON__Q5D862	CON__Q5D862	3	3	3		1	3	3	3	1	1	1	0	1	2	1	1	1	0	1	2	1	1	1	0	1	2	1.8	1.8	1.8	248.07	2391	2391	2	3	3	0	23848	0.5	0.5	0.5	0	0.5	1.3	675850	211650	0	134620	0
CON__Q86YZ3	CON__Q86YZ3	10	10	10		1	10	10	10	0	0	8	7	3	2	0	0	8	7	3	2	0	0	8	7	3	2	11.5	11.5	11.5	282.39	2850	2850	2.24	8	13	0	77094	0	0	6	8.8	4.5	1.2	5086600	0	0	1693000	2622400
REV__TGVEG_312650-t26_1-p1	REV__TGVEG_312650-t26_1-p1	1	1	1	hypothetical protein | transcript_product=hypothetical protein | location=TGVEG_chrXI:2884119-2899590(-) | protein_length=2277 | sequence_SO=chromosome | SO=protein_coding | is_pseudo=false	1	1	1	1	0	1	0	0	0	0	0	1	0	0	0	0	0	1	0	0	0	0	0	0	0	247.4	2277	2277	1	1		0.0075188	60579	0	0	0	0	0	0	31377000	0	31377000	0	0
TGVEG_202720-t26_1-p1	TGVEG_202720-t26_1-p1	1	1	1	RNB family domain-containing protein | transcript_product=RNB family domain-containing protein | location=TGVEG_chrVIIa:3168813-3180382(-) | protein_length=2425 | sequence_SO=chromosome | SO=protein_coding | is_pseudo=false	1	1	1	1	0	1	0	0	0	0	0	1	0	0	0	0	0	1	0	0	0	0	0.7	0.7	0.7	258.48	2425	2425	1	1		0.0072993	59661	0	0.7	0	0	0	0	0	0	0	0	0
TGVEG_203310-t26_1-p1	TGVEG_203310-t26_1-p1	7	7	7	dense granule protein GRA7 | transcript_product=dense granule protein GRA7 | location=TGVEG_chrVIIa:2692320-2693030(+) | protein_length=236 | sequence_SO=chromosome | SO=protein_coding | is_pseudo=false	1	7	7	7	2	1	0	3	3	4	2	1	0	3	3	4	2	1	0	3	3	4	37.3	37.3	37.3	25922	236	236	2.62	3	13	0	54748	11	7.2	0	17.8	14.8	27.1	4324200	344040	274490	0	1132700
TGVEG_203630-t26_1-p1	TGVEG_203630-t26_1-p1	1	1	1	ribosomal protein RPL44 | transcript_product=ribosomal protein RPL44 | location=TGVEG_chrVIIa:2481268-2482326(-) | protein_length=105 | sequence_SO=chromosome | SO=protein_coding | is_pseudo=false	1	1	1	1	1	0	0	0	0	0	1	0	0	0	0	0	1	0	0	0	0	0	9.5	9.5	9.5	12062	105	105	1	1		0	68754	9.5	0	0	0	0	0	337920	337920	0	0	0
TGVEG_203800-t26_1-p1	TGVEG_203800-t26_1-p1	1	1	1	OST-HTH associated domain protein | transcript_product=OST-HTH associated domain protein | location=TGVEG_chrVIIa:2308758-2315868(+) | protein_length=1469 | sequence_SO=chromosome | SO=protein_coding | is_pseudo=false	1	1	1	1	0	1	0	0	0	0	0	1	0	0	0	0	0	1	0	0	0	0	0.7	0.7	0.7	160.71	1469	1469	1	1		1	-2	0	0.7	0	0	0	0	51120	0	51120	0	0
TGVEG_204020-t26_1-p1	TGVEG_204020-t26_1-p1	4	4	4	ribosomal protein RPL8 | transcript_product=ribosomal protein RPL8 | location=TGVEG_chrVIIa:2129206-2131670(+) | protein_length=260 | sequence_SO=chromosome | SO=protein_coding | is_pseudo=false	1	4	4	4	4	0	0	0	0	0	4	0	0	0	0	0	4	0	0	0	0	0	21.2	21.2	21.2	28254	260	260	1	4		0	58.39	21.2	0	0	0	0	0	1151700	1151700	0	0	0
TGVEG_204050-t26_1-p1	TGVEG_204050-t26_1-p1	3	3	3	subtilisin SUB1 | transcript_product=subtilisin SUB1 | location=TGVEG_chrVIIa:2113636-2119609(+) | protein_length=817 | sequence_SO=chromosome | SO=protein_coding | is_pseudo=false	1	3	3	3	1	0	0	0	1	2	1	0	0	0	1	2	1	0	0	0	1	2	7.5	7.5	7.5	87381	817	817	2.5	1	3	0	17864	1.5	0	0	0	2	6	1228800	351800	0	0	0
TGVEG_204130-t26_1-p1	TGVEG_204130-t26_1-p1	5	5	5	perforin-like protein PLP1 | transcript_product=perforin-like protein PLP1 | location=TGVEG_chrVIIa:2045438-2054259(-) | protein_length=1161 | sequence_SO=chromosome | SO=protein_coding | is_pseudo=false	1	5	5	5	2	0	0	1	2	5	2	0	0	1	2	5	2	0	0	1	2	5	6.3	6.3	6.3	125.47	1161	1161	2.6	2	8	0	36443	2.6	0	0	0.9	2.1	6.3	1980200	415500	0	0	221050
TGVEG_204400-t26_1-p1	TGVEG_204400-t26_1-p1	2	2	2	putative ATPase synthase subunit alpha | transcript_product=putative ATPase synthase subunit alpha | location=TGVEG_chrVIIa:1897696-1905110(+) | protein_length=577 | sequence_SO=chromosome | SO=protein_coding | is_pseudo=false	1	2	2	2	2	1	0	1	0	0	2	1	0	1	0	0	2	1	0	1	0	0	4	4	4	62076	577	577	1.5	3	1	0	17458	4	2.3	0	2.3	0	0	494690	327440	167250	0	0
TGVEG_207440-t26_1-p1	TGVEG_207440-t26_1-p1	1	1	1	ribosomal protein RPS4 | transcript_product=ribosomal protein RPS4 | location=TGVEG_chrIb:59395-62533(-) | protein_length=312 | sequence_SO=chromosome | SO=protein_coding | is_pseudo=false	1	1	1	1	0	1	0	0	1	0	0	1	0	0	1	0	0	1	0	0	1	0	3.5	3.5	3.5	35507	312	312	2	1	1	0	65461	0	3.5	0	0	3.5	0	312360	0	143870	0	0
TGVEG_209030-t26_1-p1	TGVEG_209030-t26_1-p1	11	11	11	actin ACT1 | transcript_product=actin ACT1 | location=TGVEG_chrIb:997526-999088(+) | protein_length=376 | sequence_SO=chromosome | SO=protein_coding | is_pseudo=false	1	11	11	11	4	1	0	3	7	6	4	1	0	3	7	6	4	1	0	3	7	6	32.4	32.4	32.4	41907	376	376	2.55	5	17	0	150.09	14.9	4.8	0	9.8	23.7	18.6	9864200	440740	291800	0	1189700
TGVEG_209730-t26_1-p1	TGVEG_209730-t26_1-p1	1	1	1	SNF2 family amine-terminal domain protein | transcript_product=SNF2 family amine-terminal domain protein | location=TGVEG_chrIb:1414471-1422586(-) | protein_length=1465 | sequence_SO=chromosome | SO=protein_coding | is_pseudo=false	1	1	1	1	0	1	0	0	0	0	0	1	0	0	0	0	0	1	0	0	0	0	0.5	0.5	0.5	160.11	1465	1465	1	1		1	-2	0	0.5	0	0	0	0	34737	0	34737	0	0
TGVEG_209910-t26_1-p1	TGVEG_209910-t26_1-p1	2	1	1	histone H2Bv | transcript_product=histone H2Bv | location=TGVEG_chrIb:1550896-1551267(+) | protein_length=123 | sequence_SO=chromosome | SO=protein_coding | is_pseudo=false	1	2	1	1	1	1	1	0	2	0	1	0	1	0	1	0	1	0	1	0	1	0	13	7.3	7.3	13732	123	123	1.67	2	1	0.0070922	5.89	7.3	5.7	7.3	0	13	0	2046700	1495500	0	429910	0
TGVEG_210690-t26_1-p1	TGVEG_210690-t26_1-p1	1	1	1	ribosomal protein RPS6 | transcript_product=ribosomal protein RPS6 | location=TGVEG_chrIV:2181703-2182473(+) | protein_length=256 | sequence_SO=chromosome | SO=protein_coding | is_pseudo=false	1	1	1	1	1	1	0	0	0	0	1	1	0	0	0	0	1	1	0	0	0	0	6.2	6.2	6.2	28956	256	256	1	2		0	65513	6.2	6.2	0	0	0	0	794520	657540	136990	0	0
TGVEG_212310-t26_1-p1	TGVEG_212310-t26_1-p1	1	1	1	vacuolar ATP synthetase | transcript_product=vacuolar ATP synthetase | location=TGVEG_chrX:3836030-3838218(-) | protein_length=134 | sequence_SO=chromosome | SO=protein_coding | is_pseudo=false	1	1	1	1	0	0	0	0	1	1	0	0	0	0	1	1	0	0	0	0	1	1	13.4	13.4	13.4	13693	134	134	3		3	0	67693	0	0	0	0	13.4	13.4	1436800	0	0	0	0
TGVEG_213280-t26_1-p1	TGVEG_213280-t26_1-p1	3	3	3	SAG-related sequence SRS25 | transcript_product=SAG-related sequence SRS25 | location=TGVEG_chrV:858745-859320(-) | protein_length=191 | sequence_SO=chromosome | SO=protein_coding | is_pseudo=false	1	3	3	3	1	1	1	1	2	2	1	1	1	1	2	2	1	1	1	1	2	2	25.1	25.1	25.1	20782	191	191	2.25	3	5	0	47755	13.6	13.6	13.6	13.6	17.3	21.5	2128300	388800	66162	258670	115440
TGVEG_213350-t26_1-p1	TGVEG_213350-t26_1-p1	1	1	1	ribosomal protein RPS15 | transcript_product=ribosomal protein RPS15 | location=TGVEG_chrV:914006-915444(-) | protein_length=150 | sequence_SO=chromosome | SO=protein_coding | is_pseudo=false	1	1	1	1	0	0	0	0	0	1	0	0	0	0	0	1	0	0	0	0	0	1	8	8	8	17157	150	150	3		1	0.0074074	59765	0	0	0	0	0	8	0	0	0	0	0
TGVEG_214575-t26_1-p1	TGVEG_214575-t26_1-p1	2	2	2	hypothetical protein | transcript_product=hypothetical protein | location=TGVEG_chrX:6300543-6300913(+) | protein_length=92 | sequence_SO=chromosome | SO=protein_coding | is_pseudo=false	1	2	2	2	0	0	0	0	2	0	0	0	0	0	2	0	0	0	0	0	2	0	32.6	32.6	32.6	10282	92	92	3		2	0	18924	0	0	0	0	32.6	0	375630	0	0	0	0
TGVEG_215460-t26_1-p1	TGVEG_215460-t26_1-p1	3	3	3	ribosomal protein RPS24 | transcript_product=ribosomal protein RPS24 | location=TGVEG_chrX:6903940-6905603(-) | protein_length=267 | sequence_SO=chromosome | SO=protein_coding | is_pseudo=false	1	3	3	3	2	1	0	0	0	0	2	1	0	0	0	0	2	1	0	0	0	0	14.2	14.2	14.2	30375	267	267	1	3		0	27071	9.4	4.9	0	0	0	0	555980	419470	136510	0	0
TGVEG_215470-t26_1-p1	TGVEG_215470-t26_1-p1	1	1	1	ribosomal protein RPL10A | transcript_product=ribosomal protein RPL10A | location=TGVEG_chrX:6905819-6907762(+) | protein_length=217 | sequence_SO=chromosome | SO=protein_coding | is_pseudo=false	1	1	1	1	1	0	0	0	0	0	1	0	0	0	0	0	1	0	0	0	0	0	4.6	4.6	4.6	24603	217	217	1	1		0	64205	4.6	0	0	0	0	0	556090	556090	0	0	0
TGVEG_261240-t26_1-p1;TGVEG_218260-t26_1-p1	TGVEG_261240-t26_1-p1;TGVEG_218260-t26_1-p1	2;2	2;2	2;2	histone H3 | transcript_product=histone H3 | location=TGVEG_chrVIIb:1822729-1823139(+) | protein_length=136 | sequence_SO=chromosome | SO=protein_coding | is_pseudo=false;histone H3.3 | transcript_product=histone H3.3 | location=TGVEG_chrXII:1611210-161162	2	2	2	2	2	1	1	1	1	1	2	1	1	1	1	1	2	1	1	1	1	1	11.8	11.8	11.8	15402	136	136;136	1.86	4	3	0	13747	11.8	6.6	6.6	6.6	6.6	5.1	5725200	3849900	668650	307580	383240
TGVEG_218410-t26_1-p1	TGVEG_218410-t26_1-p1	1	1	1	ribosomal protein RPP0 | transcript_product=ribosomal protein RPP0 | location=TGVEG_chrXII:1504617-1506164(+) | protein_length=314 | sequence_SO=chromosome | SO=protein_coding | is_pseudo=false	1	1	1	1	1	0	0	0	0	0	1	0	0	0	0	0	1	0	0	0	0	0	3.8	3.8	3.8	34157	314	314	1	1		0	75504	3.8	0	0	0	0	0	182610	182610	0	0	0
TGVEG_220950-t26_1-p1	TGVEG_220950-t26_1-p1	1	1	1	hypothetical protein | transcript_product=hypothetical protein | location=KI544577:2927-4371(+) | protein_length=269 | sequence_SO=supercontig | SO=protein_coding | is_pseudo=false	1	1	1	1	0	0	0	0	0	1	0	0	0	0	0	1	0	0	0	0	0	1	5.6	5.6	5.6	28491	269	269	3		1	0	45528	0	0	0	0	0	5.6	488140	0	0	0	0
TGVEG_221620-t26_1-p1	TGVEG_221620-t26_1-p1	22	5	3	putative beta-tubulin | transcript_product=putative beta-tubulin | location=TGVEG_chrII:492805-495142(-) | protein_length=449 | sequence_SO=chromosome | SO=protein_coding | is_pseudo=false	1	22	5	3	16	22	10	2	3	3	5	5	3	0	1	1	3	3	2	0	1	1	54.1	11.8	6.2	50037	449	449	1.16	23	2	0	208.37	48.1	54.1	28.3	6	10.2	7.3	19032000	12086000	5171100	1377900	0
TGVEG_222220-t26_1-p1	TGVEG_222220-t26_1-p1	3	3	3	alveolin domain containing intermediate filament IMC7 | transcript_product=alveolin domain containing intermediate filament IMC7 | location=TGVEG_chrII:970042-973531(+) | protein_length=429 | sequence_SO=chromosome | SO=protein_coding | is_pseudo=false	1	3	3	3	0	0	0	2	1	1	0	0	0	2	1	1	0	0	0	2	1	1	6.3	6.3	6.3	46784	429	429	3		4	0	17.24	0	0	0	4.4	2.3	1.9	383040	0	0	0	209380
TGVEG_223940-t26_1-p1	TGVEG_223940-t26_1-p1	2	2	2	GAP45 | transcript_product=GAP45 | location=TGVEG_chrX:3344273-3345010(-) | protein_length=245 | sequence_SO=chromosome | SO=protein_coding | is_pseudo=false	1	2	2	2	1	0	0	1	2	1	1	0	0	1	2	1	1	0	0	1	2	1	9.4	9.4	9.4	27318	245	245	2.6	1	4	0	13875	4.9	0	0	4.9	9.4	4.9	1171100	389990	0	0	147080
TGVEG_225080-t26_1-p1	TGVEG_225080-t26_1-p1	2	2	2	ribosomal protein RPS18 | transcript_product=ribosomal protein RPS18 | location=TGVEG_chrX:2440962-2442210(+) | protein_length=156 | sequence_SO=chromosome | SO=protein_coding | is_pseudo=false	1	2	2	2	2	1	0	0	1	2	2	1	0	0	1	2	2	1	0	0	1	2	17.3	17.3	17.3	17722	156	156	2	3	3	0	25147	17.3	7.7	0	0	7.7	17.3	969230	383960	85014	0	0
TGVEG_225790-t26_1-p1	TGVEG_225790-t26_1-p1	5	5	5	PDI family protein | transcript_product=PDI family protein | location=TGVEG_chrX:1938606-1940511(+) | protein_length=189 | sequence_SO=chromosome | SO=protein_coding | is_pseudo=false	1	5	5	5	5	2	0	0	0	0	5	2	0	0	0	0	5	2	0	0	0	0	37	37	37	21659	189	189	1	8		0	52.73	37	19	0	0	0	0	1858600	1477200	381320	0	0
TGVEG_226570-t26_1-p1	TGVEG_226570-t26_1-p1	1	1	1	hypothetical protein | transcript_product=hypothetical protein | location=TGVEG_chrX:1424237-1425773(-) | protein_length=139 | sequence_SO=chromosome | SO=protein_coding | is_pseudo=false	1	1	1	1	0	0	0	0	0	1	0	0	0	0	0	1	0	0	0	0	0	1	8.6	8.6	8.6	14996	139	139	3		1	0	64638	0	0	0	0	0	8.6	225710	0	0	0	0
TGVEG_226860-t26_1-p1	TGVEG_226860-t26_1-p1	2	2	2	SAG-related sequence SRS67 | transcript_product=SAG-related sequence SRS67 | location=TGVEG_chrX:1177790-1178422(-) | protein_length=210 | sequence_SO=chromosome | SO=protein_coding | is_pseudo=false	1	2	2	2	2	1	2	1	2	2	2	1	2	1	2	2	2	1	2	1	2	2	11.4	11.4	11.4	23039	210	210	2	5	5	0	15.61	11.4	4.3	11.4	4.3	11.4	11.4	1827600	545610	77040	266620	71604
TGVEG_226970-t26_1-p1	TGVEG_226970-t26_1-p1	3	3	3	ribosomal protein RPS11 | transcript_product=ribosomal protein RPS11 | location=TGVEG_chrX:1071610-1074486(-) | protein_length=161 | sequence_SO=chromosome | SO=protein_coding | is_pseudo=false	1	3	3	3	2	1	0	0	1	2	2	1	0	0	1	2	2	1	0	0	1	2	16.8	16.8	16.8	18677	161	161	2	3	3	0	18528	11.8	5.6	0	0	5.6	10.6	959920	597990	127580	0	0
TGVEG_227280-t26_1-p1	TGVEG_227280-t26_1-p1	5	5	5	dense granule protein GRA3 | transcript_product=dense granule protein GRA3 | location=TGVEG_chrX:939398-940066(-) | protein_length=222 | sequence_SO=chromosome | SO=protein_coding | is_pseudo=false	1	5	5	5	1	0	0	2	3	2	1	0	0	2	3	2	1	0	0	2	3	2	19.8	19.8	19.8	24.18	222	222	2.75	1	7	0	36926	4.1	0	0	9	12.2	10.8	2187300	132730	0	0	756700
TGVEG_227360-t26_1-p1	TGVEG_227360-t26_1-p1	3	3	3	ribosomal protein RPL3 | transcript_product=ribosomal protein RPL3 | location=TGVEG_chrX:884432-887124(-) | protein_length=389 | sequence_SO=chromosome | SO=protein_coding | is_pseudo=false	1	3	3	3	2	2	0	1	1	1	2	2	0	1	1	1	2	2	0	1	1	1	8.7	8.7	8.7	44056	389	389	1.86	4	3	0	20185	6.4	4.6	0	2.3	2.3	2.3	958130	488350	139230	0	104370
TGVEG_227600-t26_1-p1	TGVEG_227600-t26_1-p1	1	1	1	ribosomal protein RPL34 | transcript_product=ribosomal protein RPL34 | location=TGVEG_chrX:783502-785754(-) | protein_length=134 | sequence_SO=chromosome | SO=protein_coding | is_pseudo=false	1	1	1	1	1	0	0	0	0	0	1	0	0	0	0	0	1	0	0	0	0	0	6	6	6	15383	134	134	1	1		0.0072464	5964	6	0	0	0	0	0	307640	307640	0	0	0
TGVEG_227620-t26_1-p1	TGVEG_227620-t26_1-p1	1	1	1	dense granule protein GRA2 | transcript_product=dense granule protein GRA2 | location=TGVEG_chrX:759771-760569(-) | protein_length=185 | sequence_SO=chromosome | SO=protein_coding | is_pseudo=false	1	1	1	1	0	0	0	1	0	1	0	0	0	1	0	1	0	0	0	1	0	1	5.9	5.9	5.9	19843	185	185	3		2	0	66489	0	0	0	5.9	0	5.9	99811	0	0	0	99811
TGVEG_229010-t26_1-p1	TGVEG_229010-t26_1-p1	8	8	8	rhoptry neck protein RON4 | transcript_product=rhoptry neck protein RON4 | location=TGVEG_chrVIII:23092-29819(+) | protein_length=984 | sequence_SO=chromosome | SO=protein_coding | is_pseudo=false	1	8	8	8	2	1	0	5	4	3	2	1	0	5	4	3	2	1	0	5	4	3	16.5	16.5	16.5	107.17	984	984	2.6	3	12	0	81149	3.2	3.6	0	9.1	8.8	5.5	3312900	599730	221370	0	920670
TGVEG_230160-t26_1-p1	TGVEG_230160-t26_1-p1	1	1	1	hypothetical protein | transcript_product=hypothetical protein | location=TGVEG_chrVIII:657054-657924(-) | protein_length=142 | sequence_SO=chromosome | SO=protein_coding | is_pseudo=false	1	1	1	1	0	0	0	1	0	1	0	0	0	1	0	1	0	0	0	1	0	1	8.5	8.5	8.5	15845	142	142	3		2	0	19538	0	0	0	8.5	0	8.5	330630	0	0	0	152060
TGVEG_230350-t26_1-p1	TGVEG_230350-t26_1-p1	6	6	6	putative transmembrane protein | transcript_product=putative transmembrane protein | location=TGVEG_chrVIII:727691-739685(-) | protein_length=1254 | sequence_SO=chromosome | SO=protein_coding | is_pseudo=false	1	6	6	6	3	0	0	4	1	5	3	0	0	4	1	5	3	0	0	4	1	5	6.9	6.9	6.9	138.88	1254	1254	2.54	3	10	0	42.6	4	0	0	4.1	1.5	6.3	2153700	735130	0	0	407560
TGVEG_230490-t26_1-p1	TGVEG_230490-t26_1-p1	1	1	1	phosphatidylinositol-4-phosphate 5-kinase | transcript_product=phosphatidylinositol-4-phosphate 5-kinase | location=TGVEG_chrVIII:824333-840486(+) | protein_length=1293 | sequence_SO=chromosome | SO=protein_coding | is_pseudo=false	1	1	1	1	0	0	0	1	0	0	0	0	0	1	0	0	0	0	0	1	0	0	0.9	0.9	0.9	143.17	1293	1293	3		1	1	-2	0	0	0	0.9	0	0	0	0	0	0	0
TGVEG_231140-t26_1-p1	TGVEG_231140-t26_1-p1	2	2	2	ribosomal protein RPS25 | transcript_product=ribosomal protein RPS25 | location=TGVEG_chrVIII:1270834-1271859(+) | protein_length=161 | sequence_SO=chromosome | SO=protein_coding | is_pseudo=false	1	2	2	2	2	0	0	0	0	0	2	0	0	0	0	0	2	0	0	0	0	0	13	13	13	18682	161	161	1	2		0	25505	13	0	0	0	0	0	480960	480960	0	0	0
TGVEG_231630-t26_1-p1	TGVEG_231630-t26_1-p1	6	6	6	alveolin domain containing intermediate filament IMC4 | transcript_product=alveolin domain containing intermediate filament IMC4 | location=TGVEG_chrVIII:1519116-1521276(-) | protein_length=452 | sequence_SO=chromosome | SO=protein_coding | is_pseudo=false	1	6	6	6	3	0	0	5	5	3	3	0	0	5	5	3	3	0	0	5	5	3	14.6	14.6	14.6	50171	452	452	2.65	3	14	0	107.34	8.2	0	0	11.9	12.8	7.5	5149700	659740	0	0	1419300
TGVEG_231640-t26_1-p1	TGVEG_231640-t26_1-p1	6	6	6	alveolin domain containing intermediate filament IMC1 | transcript_product=alveolin domain containing intermediate filament IMC1 | location=TGVEG_chrVIII:1522790-1525565(+) | protein_length=609 | sequence_SO=chromosome | SO=protein_coding | is_pseudo=false	1	6	6	6	2	0	0	3	4	3	2	0	0	3	4	3	2	0	0	3	4	3	11.8	11.8	11.8	69596	609	609	2.69	2	11	0	49036	3.1	0	0	5.6	7.9	5.6	2976900	396270	0	0	614760
TGVEG_232230-t26_1-p1	TGVEG_232230-t26_1-p1	1	1	1	ribosomal protein RPL30 | transcript_product=ribosomal protein RPL30 | location=TGVEG_chrVIII:1971022-1972847(-) | protein_length=108 | sequence_SO=chromosome | SO=protein_coding | is_pseudo=false	1	1	1	1	1	0	0	0	0	0	1	0	0	0	0	0	1	0	0	0	0	0	14.8	14.8	14.8	11661	108	108	1	1		0	14691	14.8	0	0	0	0	0	204960	204960	0	0	0
TGVEG_232300-t26_1-p1	TGVEG_232300-t26_1-p1	2	2	2	ribosomal protein RPS3 | transcript_product=ribosomal protein RPS3 | location=TGVEG_chrVIII:2004729-2005705(-) | protein_length=255 | sequence_SO=chromosome | SO=protein_coding | is_pseudo=false	1	2	2	2	2	0	0	0	0	0	2	0	0	0	0	0	2	0	0	0	0	0	10.2	10.2	10.2	28736	255	255	1	2		0	19778	10.2	0	0	0	0	0	118510	118510	0	0	0
TGVEG_232410-t26_1-p1	TGVEG_232410-t26_1-p1	18	18	18	PDI family protein | transcript_product=PDI family protein | location=TGVEG_chrVIII:2087641-2089378(-) | protein_length=220 | sequence_SO=chromosome | SO=protein_coding | is_pseudo=false	1	18	18	18	14	15	9	4	4	1	14	15	9	4	4	1	14	15	9	4	4	1	62.7	62.7	62.7	24909	220	220	1.31	49	9	0	314.41	58.2	56.4	36.4	25	24.5	6.8	144470000	80064000	45927000	15018000	1253400
TGVEG_232710-t26_1-p1	TGVEG_232710-t26_1-p1	1	1	1	ribosomal protein RPS3A | transcript_product=ribosomal protein RPS3A | location=TGVEG_chrVIII:2244287-2245675(+) | protein_length=259 | sequence_SO=chromosome | SO=protein_coding | is_pseudo=false	1	1	1	1	1	0	0	0	0	1	1	0	0	0	0	1	1	0	0	0	0	1	4.2	4.2	4.2	29371	259	259	2	1	1	0	64848	4.2	0	0	0	0	4.2	260500	178490	0	0	0
TGVEG_232830-t26_1-p1	TGVEG_232830-t26_1-p1	2	2	2	putative vacuolar proton translocating ATPase subunit A | transcript_product=putative vacuolar proton translocating ATPase subunit A | location=TGVEG_chrVIII:2288927-2293590(-) | protein_length=909 | sequence_SO=chromosome | SO=protein_coding | is_pseudo=f	1	2	2	2	0	0	0	1	1	1	0	0	0	1	1	1	0	0	0	1	1	1	2.4	2.4	2.4	101.08	909	909	3		3	0	25646	0	0	0	1.1	1.1	1.3	340280	0	0	0	0
TGVEG_233460-t26_1-p1	TGVEG_233460-t26_1-p1	11	11	11	SAG-related sequence SRS29B | transcript_product=SAG-related sequence SRS29B | location=TGVEG_chrVIII:2673014-2674024(+) | protein_length=336 | sequence_SO=chromosome | SO=protein_coding | is_pseudo=false	1	11	11	11	9	8	9	8	9	7	9	8	9	8	9	7	9	8	9	8	9	7	39.3	39.3	39.3	34731	336	336	1.93	31	27	0	323.31	34.5	32.1	34.5	30.7	36.9	31.5	83732000	17267000	5244700	11026000	8995900
TGVEG_233480-t26_1-p1	TGVEG_233480-t26_1-p1	5	5	5	SAG-related sequence SRS29C | transcript_product=SAG-related sequence SRS29C | location=TGVEG_chrVIII:2679855-2680973(+) | protein_length=372 | sequence_SO=chromosome | SO=protein_coding | is_pseudo=false	1	5	5	5	2	3	1	2	4	4	2	3	1	2	4	4	2	3	1	2	4	4	16.7	16.7	16.7	39119	372	372	2.29	6	11	0	110.99	6.5	10.2	3	7.3	13.2	13.7	6928000	952410	607520	229330	581750
TGVEG_235183-t26_1-p1	TGVEG_235183-t26_1-p1	1	1	1	PAN domain-containing protein | transcript_product=PAN domain-containing protein | location=TGVEG_chrX:4603403-4629838(+) | protein_length=2869 | sequence_SO=chromosome | SO=protein_coding | is_pseudo=false	1	1	1	1	0	0	0	0	0	1	0	0	0	0	0	1	0	0	0	0	0	1	0.3	0.3	0.3	304.45	2869	2869	3		1	1	-2	0	0	0	0	0	0.3	110380	0	0	0	0
TGVEG_235380-t26_1-p1	TGVEG_235380-t26_1-p1	3	3	3	hypothetical protein | transcript_product=hypothetical protein | location=TGVEG_chrX:4731514-4738748(-) | protein_length=583 | sequence_SO=chromosome | SO=protein_coding | is_pseudo=false	1	3	3	3	3	0	0	0	0	0	3	0	0	0	0	0	3	0	0	0	0	0	7.9	7.9	7.9	65215	583	583	1	3		0	23698	7.9	0	0	0	0	0	302730	302730	0	0	0
TGVEG_236950-t26_1-p1	TGVEG_236950-t26_1-p1	1	1	1	hypothetical protein | transcript_product=hypothetical protein | location=TGVEG_chrX:5528587-5529576(-) | protein_length=112 | sequence_SO=chromosome | SO=protein_coding | is_pseudo=false	1	1	1	1	0	0	0	1	0	0	0	0	0	1	0	0	0	0	0	1	0	0	10.7	10.7	10.7	12489	112	112	3		1	0	10791	0	0	0	10.7	0	0	129830	0	0	0	129830
TGVEG_239260-t26_1-p1	TGVEG_239260-t26_1-p1	3	3	3	histone H4 | transcript_product=histone H4 | location=TGVEG_chrVI:511313-511624(-) | protein_length=103 | sequence_SO=chromosome | SO=protein_coding | is_pseudo=false	1	3	3	3	2	3	1	1	2	2	2	3	1	1	2	2	2	3	1	1	2	2	15.5	15.5	15.5	11439	103	103	1.77	8	5	0	36807	15.5	15.5	11.7	11.7	12.6	12.6	6842800	2650600	1547800	625930	416130
TGVEG_239760-t26_1-p1	TGVEG_239760-t26_1-p1	1	1	1	ribosomal protein RPL22 | transcript_product=ribosomal protein RPL22 | location=TGVEG_chrVI:914252-916066(-) | protein_length=133 | sequence_SO=chromosome | SO=protein_coding | is_pseudo=false	1	1	1	1	1	0	0	0	1	0	1	0	0	0	1	0	1	0	0	0	1	0	12.8	12.8	12.8	15073	133	133	2	1	1	0	81622	12.8	0	0	0	12.8	0	450410	311720	0	0	0
TGVEG_239890-t26_1-p1	TGVEG_239890-t26_1-p1	6	6	6	SCP family extracellular subfamily protein | transcript_product=SCP family extracellular subfamily protein | location=TGVEG_chrVI:1004967-1008019(-) | protein_length=246 | sequence_SO=chromosome | SO=protein_coding | is_pseudo=false	1	6	6	6	2	1	3	0	3	2	2	1	3	0	3	2	2	1	3	0	3	2	22.4	22.4	22.4	26623	246	246	1.91	6	5	0	60863	6.9	6.5	18.3	0	14.2	11	2462400	527840	117900	636500	0
TGVEG_243570-t26_1-p1	TGVEG_243570-t26_1-p1	1	1	1	ribosomal protein RPS26 | transcript_product=ribosomal protein RPS26 | location=TGVEG_chrVI:2729063-2730304(-) | protein_length=112 | sequence_SO=chromosome | SO=protein_coding | is_pseudo=false	1	1	1	1	1	0	0	0	0	0	1	0	0	0	0	0	1	0	0	0	0	0	10.7	10.7	10.7	12725	112	112	1	1		0	99302	10.7	0	0	0	0	0	236220	236220	0	0	0
TGVEG_245460-t26_1-p1	TGVEG_245460-t26_1-p1	3	3	3	ribosomal protein RPS8 | transcript_product=ribosomal protein RPS8 | location=TGVEG_chrXII:2252093-2255903(-) | protein_length=205 | sequence_SO=chromosome | SO=protein_coding | is_pseudo=false	1	3	3	3	3	0	0	0	0	0	3	0	0	0	0	0	3	0	0	0	0	0	19.5	19.5	19.5	23561	205	205	1	3		0	48173	19.5	0	0	0	0	0	668730	668730	0	0	0
TGVEG_245490-t26_1-p1	TGVEG_245490-t26_1-p1	15	15	15	microneme protein MIC8 | transcript_product=microneme protein MIC8 | location=TGVEG_chrXII:2274298-2276352(+) | protein_length=684 | sequence_SO=chromosome | SO=protein_coding | is_pseudo=false	1	15	15	15	9	3	6	11	11	12	9	3	6	11	11	12	9	3	6	11	11	12	30.7	30.7	30.7	74647	684	684	2.31	19	36	0	323.31	18.6	6.6	12	22.1	22.1	25.1	19195000	4907800	436660	766260	2345800
TGVEG_245680-t26_1-p1	TGVEG_245680-t26_1-p1	1	1	1	ribosomal protein RPL21 | transcript_product=ribosomal protein RPL21 | location=TGVEG_chrXII:2433527-2434000(+) | protein_length=157 | sequence_SO=chromosome | SO=protein_coding | is_pseudo=false	1	1	1	1	1	0	0	0	0	0	1	0	0	0	0	0	1	0	0	0	0	0	5.1	5.1	5.1	17894	157	157	1	1		0.0070423	58711	5.1	0	0	0	0	0	220700	220700	0	0	0
TGVEG_248480-t26_1-p1	TGVEG_248480-t26_1-p1	1	1	1	ribosomal protein RPS9 | transcript_product=ribosomal protein RPS9 | location=TGVEG_chrXII:3855189-3857050(+) | protein_length=188 | sequence_SO=chromosome | SO=protein_coding | is_pseudo=false	1	1	1	1	1	0	0	1	0	0	1	0	0	1	0	0	1	0	0	1	0	0	6.9	6.9	6.9	21684	188	188	2	1	1	0	87828	6.9	0	0	6.9	0	0	432090	327440	0	0	104660
TGVEG_248700-t26_1-p1	TGVEG_248700-t26_1-p1	3	3	3	alveolin domain containing intermediate filament IMC12 | transcript_product=alveolin domain containing intermediate filament IMC12 | location=TGVEG_chrXII:4071748-4073567(+) | protein_length=277 | sequence_SO=chromosome | SO=protein_coding | is_pseudo=fals	1	3	3	3	0	0	0	1	2	2	0	0	0	1	2	2	0	0	0	1	2	2	12.6	12.6	12.6	29762	277	277	3		5	0	20.94	0	0	0	3.6	9.4	9	1539400	0	0	0	222060
TGVEG_251540-t26_1-p1	TGVEG_251540-t26_1-p1	1	1	1	dense granule protein GRA9 | transcript_product=dense granule protein GRA9 | location=TGVEG_chrXII:5441809-5443372(+) | protein_length=318 | sequence_SO=chromosome | SO=protein_coding | is_pseudo=false	1	1	1	1	0	0	0	1	1	0	0	0	0	1	1	0	0	0	0	1	1	0	3.5	3.5	3.5	35338	318	318	3		2	0	63878	0	0	0	3.5	3.5	0	212860	0	0	0	97869
TGVEG_251870-t26_1-p1;TGVEG_305160-t26_1-p1	TGVEG_251870-t26_1-p1;TGVEG_305160-t26_1-p1	5;5	5;5	4;4	histone H2Bb | transcript_product=histone H2Bb | location=TGVEG_chrXII:5628051-5628398(+) | protein_length=115 | sequence_SO=chromosome | SO=protein_coding | is_pseudo=false;histone H2Ba | transcript_product=histone H2Ba | location=TGVEG_chrIX:5297293-5297	2	5	5	4	2	3	2	0	2	0	2	3	2	0	2	0	2	2	2	0	1	0	27.8	27.8	21.7	12575	115	115;116	1.44	7	2	0	29577	10.4	27.8	10.4	0	14.8	0	2596400	897610	993490	376140	0
TGVEG_253930-t26_1-p1	TGVEG_253930-t26_1-p1	1	1	1	GCC2 and GCC3 domain-containing protein | transcript_product=GCC2 and GCC3 domain-containing protein | location=TGVEG_chrIII:1322468-1358669(+) | protein_length=3768 | sequence_SO=chromosome | SO=protein_coding | is_pseudo=false	1	1	1	1	0	0	0	0	0	1	0	0	0	0	0	1	0	0	0	0	0	1	0.3	0.3	0.3	400.16	3768	3768	3		1	0.0071942	59305	0	0	0	0	0	0.3	342900	0	0	0	0
TGVEG_254440-t26_1-p1	TGVEG_254440-t26_1-p1	5	5	5	ribosomal protein RPL12 | transcript_product=ribosomal protein RPL12 | location=TGVEG_chrIII:1748320-1751319(-) | protein_length=165 | sequence_SO=chromosome | SO=protein_coding | is_pseudo=false	1	5	5	5	3	2	5	0	0	0	3	2	5	0	0	0	3	2	5	0	0	0	33.9	33.9	33.9	17821	165	165	1	11		0	81219	25.5	18.8	33.9	0	0	0	3927100	1459700	494570	1972900	0
TGVEG_254720-t26_1-p1	TGVEG_254720-t26_1-p1	1	1	1	dense granule protein GRA8 | transcript_product=dense granule protein GRA8 | location=TGVEG_chrIII:1913470-1914204(+) | protein_length=244 | sequence_SO=chromosome | SO=protein_coding | is_pseudo=false	1	1	1	1	1	0	0	1	1	1	1	0	0	1	1	1	1	0	0	1	1	1	4.1	4.1	4.1	26123	244	244	2.5	1	3	0	71312	4.1	0	0	4.1	4.1	4.1	836180	202990	0	0	110080
TGVEG_255260-t26_1-p1	TGVEG_255260-t26_1-p1	13	13	13	apical membrane antigen AMA1 | transcript_product=apical membrane antigen AMA1 | location=TGVEG_chrVIIb:4969545-4974009(+) | protein_length=569 | sequence_SO=chromosome | SO=protein_coding | is_pseudo=false	1	13	13	13	8	8	9	9	8	10	8	8	9	9	8	10	8	8	9	9	8	10	25.1	25.1	25.1	63.02	569	569	2.07	28	32	0	323.31	19.2	21.3	21.4	19.3	17.2	16.9	40391000	7769100	2747300	5407000	5606400
TGVEG_257680-t26_1-p1	TGVEG_257680-t26_1-p1	1	1	1	myosin light chain MLC1 | transcript_product=myosin light chain MLC1 | location=TGVEG_chrVIIb:3928516-3930816(+) | protein_length=213 | sequence_SO=chromosome | SO=protein_coding | is_pseudo=false	1	1	1	1	1	0	0	0	0	0	1	0	0	0	0	0	1	0	0	0	0	0	5.2	5.2	5.2	24124	213	213	1	1		0.0073529	5976	5.2	0	0	0	0	0	0	0	0	0	0
TGVEG_258870-t26_1-p1	TGVEG_258870-t26_1-p1	8	8	8	putative transmembrane protein | transcript_product=putative transmembrane protein | location=TGVEG_chrVIIb:3131775-3136457(-) | protein_length=916 | sequence_SO=chromosome | SO=protein_coding | is_pseudo=false	1	8	8	8	2	0	0	3	7	4	2	0	0	3	7	4	2	0	0	3	7	4	9.7	9.7	9.7	101.6	916	916	2.75	2	14	0	99145	2.8	0	0	4.1	8.6	5.2	2548400	381230	0	0	281460
TGVEG_259010-t26_1-p1	TGVEG_259010-t26_1-p1	10	10	10	putative vacuolar ATP synthase subunit d | transcript_product=putative vacuolar ATP synthase subunit d | location=TGVEG_chrVIIb:3045455-3051614(-) | protein_length=396 | sequence_SO=chromosome | SO=protein_coding | is_pseudo=false	1	10	10	10	2	0	0	5	5	7	2	0	0	5	5	7	2	0	0	5	5	7	34.8	34.8	34.8	44951	396	396	2.81	2	19	0	176.84	6.6	0	0	14.4	19.9	23.7	4504200	470050	0	0	728980
TGVEG_260260-t26_1-p1	TGVEG_260260-t26_1-p1	1	1	1	ribosomal protein RPP1 | transcript_product=ribosomal protein RPP1 | location=TGVEG_chrVIIb:2430464-2432310(-) | protein_length=179 | sequence_SO=chromosome | SO=protein_coding | is_pseudo=false	1	1	1	1	1	1	1	0	0	0	1	1	1	0	0	0	1	1	1	0	0	0	10.6	10.6	10.6	18802	179	179	1	3		0	88.7	10.6	10.6	10.6	0	0	0	831240	486120	152950	192170	0
TGVEG_260410-t26_1-p1	TGVEG_260410-t26_1-p1	1	1	1	Mcm10 replication factor | transcript_product=Mcm10 replication factor | location=TGVEG_chrVIIb:2314098-2323627(+) | protein_length=872 | sequence_SO=chromosome | SO=protein_coding | is_pseudo=false	1	1	1	1	1	0	0	0	0	0	1	0	0	0	0	0	1	0	0	0	0	0	1.1	1.1	1.1	95177	872	872	1	1		0	65086	1.1	0	0	0	0	0	1284200	1284200	0	0	0
TGVEG_260520-t26_1-p1	TGVEG_260520-t26_1-p1	1	1	1	hypothetical protein | transcript_product=hypothetical protein | location=TGVEG_chrVIIb:2205033-2207468(-) | protein_length=742 | sequence_SO=chromosome | SO=protein_coding | is_pseudo=false	1	1	1	1	0	0	0	0	1	1	0	0	0	0	1	1	0	0	0	0	1	1	1.6	1.6	1.6	77122	742	742	3		2	0	79548	0	0	0	0	1.6	1.6	249360	0	0	0	0
TGVEG_261250-t26_1-p1;TGVEG_261580-t26_1-p1	TGVEG_261250-t26_1-p1;TGVEG_261580-t26_1-p1	4;2	4;2	3;2	histone H2A1 | transcript_product=histone H2A1 | location=TGVEG_chrVIIb:1821751-1822293(-) | protein_length=180 | sequence_SO=chromosome | SO=protein_coding | is_pseudo=false;histone H2AX | transcript_product=histone H2AX | location=TGVEG_chrVIIb:1664780-1	2	4	4	3	3	2	1	2	1	0	3	2	1	2	1	0	3	1	0	1	1	0	25.6	25.6	20.6	19546	180	180;135	1.67	6	3	0	40773	20.6	12.8	5	8.9	3.9	0	7143900	2915400	3924600	0	121690
TGVEG_261570-t26_1-p1	TGVEG_261570-t26_1-p1	4	4	4	ribosomal protein RPL7A | transcript_product=ribosomal protein RPL7A | location=TGVEG_chrVIIb:1668766-1671650(+) | protein_length=276 | sequence_SO=chromosome | SO=protein_coding | is_pseudo=false	1	4	4	4	4	0	0	0	0	0	4	0	0	0	0	0	4	0	0	0	0	0	14.9	14.9	14.9	31031	276	276	1	4		0	30629	14.9	0	0	0	0	0	1679300	1679300	0	0	0
TGVEG_261950-t26_1-p1	TGVEG_261950-t26_1-p1	1	1	1	ATP synthase beta subunit ATP-B | transcript_product=ATP synthase beta subunit ATP-B | location=TGVEG_chrVIIb:1497583-1500684(-) | protein_length=560 | sequence_SO=chromosome | SO=protein_coding | is_pseudo=false	1	1	1	1	1	0	0	0	0	0	1	0	0	0	0	0	1	0	0	0	0	0	2.1	2.1	2.1	59916	560	560	1	1		0.0074627	60548	2.1	0	0	0	0	0	138190	138190	0	0	0
TGVEG_262620-t26_1-p1	TGVEG_262620-t26_1-p1	1	1	1	RNA recognition motif-containing protein | transcript_product=RNA recognition motif-containing protein | location=TGVEG_chrVIIb:1128077-1130999(+) | protein_length=293 | sequence_SO=chromosome | SO=protein_coding | is_pseudo=false	1	1	1	1	1	0	0	0	0	0	1	0	0	0	0	0	1	0	0	0	0	0	3.8	3.8	3.8	31.76	293	293	1	1		0	23982	3.8	0	0	0	0	0	274350	274350	0	0	0
TGVEG_262670-t26_1-p1	TGVEG_262670-t26_1-p1	2	2	2	ribosomal protein RPL18A | transcript_product=ribosomal protein RPL18A | location=TGVEG_chrVIIb:1101260-1103370(+) | protein_length=183 | sequence_SO=chromosome | SO=protein_coding | is_pseudo=false	1	2	2	2	2	0	0	1	0	0	2	0	0	1	0	0	2	0	0	1	0	0	10.4	10.4	10.4	21.33	183	183	1.67	2	1	0	20818	10.4	0	0	4.9	0	0	784960	680670	0	0	104280
TGVEG_263300-t26_1-p1	TGVEG_263300-t26_1-p1	6	6	6	eukaryotic porin protein | transcript_product=eukaryotic porin protein | location=TGVEG_chrVIIb:649926-653650(-) | protein_length=290 | sequence_SO=chromosome | SO=protein_coding | is_pseudo=false	1	6	6	6	6	1	1	1	2	2	6	1	1	1	2	2	6	1	1	1	2	2	22.4	22.4	22.4	31352	290	290	1.77	8	5	0	42864	22.4	7.9	7.9	7.9	11.7	11.7	6654100	4927100	375010	165910	277390
TGVEG_263320-t26_1-p1	TGVEG_263320-t26_1-p1	2	2	2	hypothetical protein | transcript_product=hypothetical protein | location=TGVEG_chrVIIb:644290-645501(-) | protein_length=403 | sequence_SO=chromosome | SO=protein_coding | is_pseudo=false	1	2	2	2	2	0	0	0	0	0	2	0	0	0	0	0	2	0	0	0	0	0	7.7	7.7	7.7	42093	403	403	1	2		0	10885	7.7	0	0	0	0	0	382900	382900	0	0	0
TGVEG_263520-t26_1-p1	TGVEG_263520-t26_1-p1	13	13	13	microtubule associated protein SPM1 | transcript_product=microtubule associated protein SPM1 | location=TGVEG_chrVIIb:503875-505889(+) | protein_length=351 | sequence_SO=chromosome | SO=protein_coding | is_pseudo=false	1	13	13	13	11	7	3	0	0	0	11	7	3	0	0	0	11	7	3	0	0	0	48.1	48.1	48.1	38768	351	351	1	23		0	103.45	38.7	28.2	14.5	0	0	0	12824000	11003000	1315300	505590	0
TGVEG_263700-t26_1-p1	TGVEG_263700-t26_1-p1	2	2	2	ribosomal protein RPS14 | transcript_product=ribosomal protein RPS14 | location=TGVEG_chrVIIb:390385-392126(+) | protein_length=156 | sequence_SO=chromosome | SO=protein_coding | is_pseudo=false	1	2	2	2	2	1	0	0	0	0	2	1	0	0	0	0	2	1	0	0	0	0	10.3	10.3	10.3	16301	156	156	1	3		0	11768	10.3	8.3	0	0	0	0	476600	409480	67115	0	0
TGVEG_264660-t26_1-p1	TGVEG_264660-t26_1-p1	150	150	150	SAG-related sequence SRS44 | transcript_product=SAG-related sequence SRS44 | location=TGVEG_chrIX:2163872-2171193(+) | protein_length=2347 | sequence_SO=chromosome | SO=protein_coding | is_pseudo=false	1	150	150	150	101	52	11	115	125	118	101	52	11	115	125	118	101	52	11	115	125	118	66	66	66	250.69	2347	2347	2.42	193	476	0	323.31	56	31.7	7.1	55.7	63.1	56.7	974730000	156350000	17273000	1422900	164570000
TGVEG_266960-t26_1-p1	TGVEG_266960-t26_1-p1	26	26	7	beta-tubulin | transcript_product=beta-tubulin | location=TGVEG_chrIX:897735-899788(-) | protein_length=449 | sequence_SO=chromosome | SO=protein_coding | is_pseudo=false	1	26	26	7	18	24	10	2	3	3	18	24	10	2	3	3	5	7	3	0	1	1	57	57	14	50073	449	449	1.15	96	8	0	323.31	50.8	54.3	28.5	6	10.2	9.6	127250000	81042000	35862000	8338300	298240
TGVEG_267060-t26_1-p1	TGVEG_267060-t26_1-p1	3	3	3	ribosomal protein RPL14 | transcript_product=ribosomal protein RPL14 | location=TGVEG_chrIX:825801-827704(+) | protein_length=157 | sequence_SO=chromosome | SO=protein_coding | is_pseudo=false	1	3	3	3	3	0	0	0	1	0	3	0	0	0	1	0	3	0	0	0	1	0	17.2	17.2	17.2	17878	157	157	1.5	3	1	0	16833	17.2	0	0	0	5.7	0	962840	892930	0	0	0
TGVEG_267400-t26_1-p1	TGVEG_267400-t26_1-p1	2	2	2	ribosomal protein RPL32 | transcript_product=ribosomal protein RPL32 | location=TGVEG_chrIX:700307-700812(-) | protein_length=134 | sequence_SO=chromosome | SO=protein_coding | is_pseudo=false	1	2	2	2	2	0	0	0	0	0	2	0	0	0	0	0	2	0	0	0	0	0	17.2	17.2	17.2	15617	134	134	1	2		0	36478	17.2	0	0	0	0	0	582530	582530	0	0	0
TGVEG_269690-t26_1-p1	TGVEG_269690-t26_1-p1	7	7	7	putative transmembrane protein | transcript_product=putative transmembrane protein | location=TGVEG_chrVIII:5695205-5697802(+) | protein_length=865 | sequence_SO=chromosome | SO=protein_coding | is_pseudo=false	1	7	7	7	0	0	1	1	3	4	0	0	1	1	3	4	0	0	1	1	3	4	8	8	8	94306	865	865	2.78	1	8	0	73182	0	0	1.4	0.9	3.6	4	2078100	0	0	87522	350750
TGVEG_270240-t26_1-p1	TGVEG_270240-t26_1-p1	16	16	16	MAG1 | transcript_product=MAG1 | location=TGVEG_chrVIII:5325460-5326928(+) | protein_length=452 | sequence_SO=chromosome | SO=protein_coding | is_pseudo=false	1	16	16	16	9	2	0	10	12	11	9	2	0	10	12	11	9	2	0	10	12	11	34.7	34.7	34.7	49195	452	452	2.52	12	38	0	166.53	24.1	5.3	0	20.6	26.3	25.9	45898000	7172900	86635	0	8435600
TGVEG_271050-t26_1-p1	TGVEG_271050-t26_1-p1	9	9	9	SAG-related sequence SRS34A | transcript_product=SAG-related sequence SRS34A | location=TGVEG_chrVIII:4770608-4771168(+) | protein_length=186 | sequence_SO=chromosome | SO=protein_coding | is_pseudo=false	1	9	9	9	5	6	5	5	8	5	5	6	5	5	8	5	5	6	5	5	8	5	56.5	56.5	56.5	18981	186	186	2.14	18	24	0	174.43	37.1	37.6	36	37.1	54.8	43	43078000	6249200	2405400	5795200	2743200
TGVEG_279100-t26_1-p1;TGVEG_441370-t26_1-p1;TGVEG_279100B-t26_1-p1	TGVEG_279100-t26_1-p1	3;1;1	3;1;1	3;1;1	putative transmembrane protein | transcript_product=putative transmembrane protein | location=KI544575:153-2001(-) | protein_length=435 | sequence_SO=supercontig | SO=protein_coding | is_pseudo=false	3	3	3	3	1	0	0	0	1	2	1	0	0	0	1	2	1	0	0	0	1	2	10.3	10.3	10.3	47657	435	435;172;390	2.5	1	3	0	41.27	5.1	0	0	0	5.1	5.3	620090	145070	0	0	0
TGVEG_280420-t26_1-p1	TGVEG_280420-t26_1-p1	1	1	1	HEAT repeat-containing protein | transcript_product=HEAT repeat-containing protein | location=TGVEG_chrVIIa:459878-470591(-) | protein_length=1333 | sequence_SO=chromosome | SO=protein_coding | is_pseudo=false	1	1	1	1	0	0	0	0	1	0	0	0	0	0	1	0	0	0	0	0	1	0	1.7	1.7	1.7	148.46	1333	1333	3		1	1	-2	0	0	0	0	1.7	0	0	0	0	0	0
TGVEG_286000-t26_1-p1	TGVEG_286000-t26_1-p1	1	1	1	hypothetical protein | transcript_product=hypothetical protein | location=TGVEG_chrV:2021865-2024648(+) | protein_length=736 | sequence_SO=chromosome | SO=protein_coding | is_pseudo=false	1	1	1	1	1	0	0	0	0	0	1	0	0	0	0	0	1	0	0	0	0	0	1.2	1.2	1.2	80345	736	736	1	1		0.0069444	5843	1.2	0	0	0	0	0	2289400	2289400	0	0	0
TGVEG_294800-t26_1-p1;TGVEG_286420-t26_1-p1	TGVEG_294800-t26_1-p1;TGVEG_286420-t26_1-p1	4;4	4;4	4;4	putative elongation factor 1-alpha (EF-1-ALPHA) | transcript_product=putative elongation factor 1-alpha (EF-1-ALPHA) | location=TGVEG_chrIa:1156790-1158410(-) | protein_length=448 | sequence_SO=chromosome | SO=protein_coding | is_pseudo=false;putative elon	2	4	4	4	1	1	0	2	2	1	1	1	0	2	2	1	1	1	0	2	2	1	9.6	9.6	9.6	49005	448	448;448	2.43	2	5	0	24676	2.5	2.5	0	4	5.8	2.2	1165800	290650	88912	0	228010
TGVEG_286590-t26_1-p1	TGVEG_286590-t26_1-p1	10	10	10	microtubule associated protein SPM2 | transcript_product=microtubule associated protein SPM2 | location=TGVEG_chrV:1726730-1728268(+) | protein_length=357 | sequence_SO=chromosome | SO=protein_coding | is_pseudo=false	1	10	10	10	9	4	0	0	0	0	9	4	0	0	0	0	9	4	0	0	0	0	33.3	33.3	33.3	39671	357	357	1	15		0	192.34	31.1	12.3	0	0	0	0	5309100	5027800	281240	0	0
TGVEG_286600-t26_1-p1	TGVEG_286600-t26_1-p1	9	9	9	hypothetical protein | transcript_product=hypothetical protein | location=TGVEG_chrV:1722787-1724464(-) | protein_length=388 | sequence_SO=chromosome | SO=protein_coding | is_pseudo=false	1	9	9	9	9	3	0	0	0	0	9	3	0	0	0	0	9	3	0	0	0	0	33.5	33.5	33.5	43003	388	388	1	12		0	157.53	33.5	13.7	0	0	0	0	4354000	3831100	522890	0	0
TGVEG_288650-t26_1-p1	TGVEG_288650-t26_1-p1	7	7	7	dense granule protein GRA12 | transcript_product=dense granule protein GRA12 | location=TGVEG_chrIX:2692412-2694205(-) | protein_length=436 | sequence_SO=chromosome | SO=protein_coding | is_pseudo=false	1	7	7	7	1	0	0	3	4	5	1	0	0	3	4	5	1	0	0	3	4	5	18.6	18.6	18.6	47955	436	436	2.85	1	12	0	50.37	1.6	0	0	9.4	8.7	10.8	4882200	710610	0	0	834000
TGVEG_289530-t26_1-p1	TGVEG_289530-t26_1-p1	1	1	1	ribosomal protein RPL19 | transcript_product=ribosomal protein RPL19 | location=TGVEG_chrIX:3321824-3324378(-) | protein_length=187 | sequence_SO=chromosome | SO=protein_coding | is_pseudo=false	1	1	1	1	1	1	0	0	1	0	1	1	0	0	1	0	1	1	0	0	1	0	4.8	4.8	4.8	22.16	187	187	1.67	2	1	0	10808	4.8	4.8	0	0	4.8	0	596380	393030	98463	0	0
TGVEG_290700-t26_1-p1	TGVEG_290700-t26_1-p1	2	2	2	hypothetical protein | transcript_product=hypothetical protein | location=TGVEG_chrIX:3884527-3885474(+) | protein_length=315 | sequence_SO=chromosome | SO=protein_coding | is_pseudo=false	1	2	2	2	0	0	0	1	2	0	0	0	0	1	2	0	0	0	0	1	2	0	7.6	7.6	7.6	34776	315	315	3		3	0	12356	0	0	0	4.8	7.6	0	316160	0	0	0	66566
TGVEG_292130-t26_1-p1	TGVEG_292130-t26_1-p1	2	2	2	ribosomal protein RPL13A | transcript_product=ribosomal protein RPL13A | location=TGVEG_chrIX:4603246-4605948(-) | protein_length=286 | sequence_SO=chromosome | SO=protein_coding | is_pseudo=false	1	2	2	2	2	0	0	0	1	0	2	0	0	0	1	0	2	0	0	0	1	0	10.5	10.5	10.5	32749	286	286	1.67	2	1	0	11.12	10.5	0	0	0	6.3	0	626310	497160	0	0	0
TGVEG_292320-t26_1-p1	TGVEG_292320-t26_1-p1	1	1	1	queuine tRNA-ribosyltransferase | transcript_product=queuine tRNA-ribosyltransferase | location=TGVEG_chrIX:4714893-4717628(-) | protein_length=911 | sequence_SO=chromosome | SO=protein_coding | is_pseudo=false	1	1	1	1	1	0	0	1	1	0	1	0	0	1	1	0	1	0	0	1	1	0	0.9	0.9	0.9	97836	911	911	2.33	1	2	0	6438	0.9	0	0	0.9	0.9	0	127330000	51359000	0	0	36453000
TGVEG_295960-t26_1-p1	TGVEG_295960-t26_1-p1	1	1	1	KRUF family protein | transcript_product=KRUF family protein | location=TGVEG_chrIa:1478604-1480061(-) | protein_length=367 | sequence_SO=chromosome | SO=protein_coding | is_pseudo=false	1	1	1	1	0	0	1	0	0	0	0	0	1	0	0	0	0	0	1	0	0	0	3.5	3.5	3.5	39341	367	367	1	1		0	61812	0	0	3.5	0	0	0	243340	0	0	243340	0
TGVEG_297925-t26_1-p1	TGVEG_297925-t26_1-p1	1	1	1	HesB-like domain-containing protein | transcript_product=HesB-like domain-containing protein | location=TGVEG_chrII:2128441-2132946(+) | protein_length=580 | sequence_SO=chromosome | SO=protein_coding | is_pseudo=false	1	1	1	1	0	1	0	0	0	0	0	1	0	0	0	0	0	1	0	0	0	0	1.9	1.9	1.9	62335	580	580	1	1		0	61547	0	1.9	0	0	0	0	214040	0	214040	0	0
TGVEG_299150-t26_1-p1	TGVEG_299150-t26_1-p1	1	1	1	AP2 domain transcription factor AP2III-3 | transcript_product=AP2 domain transcription factor AP2III-3 | location=TGVEG_chrIII:2155425-2162417(-) | protein_length=2330 | sequence_SO=chromosome | SO=protein_coding | is_pseudo=false	1	1	1	1	0	0	0	0	0	1	0	0	0	0	0	1	0	0	0	0	0	1	0.6	0.6	0.6	250.4	2330	2330	3		1	0	63398	0	0	0	0	0	0.6	0	0	0	0	0
TGVEG_300100-t26_1-p1	TGVEG_300100-t26_1-p1	20	20	20	rhoptry neck protein RON2 | transcript_product=rhoptry neck protein RON2 | location=TGVEG_chrXII:205410-215917(-) | protein_length=1479 | sequence_SO=chromosome | SO=protein_coding | is_pseudo=false	1	20	20	20	8	1	0	10	13	13	8	1	0	10	13	13	8	1	0	10	13	13	16	16	16	166.47	1479	1479	2.6	9	36	0	192.08	6.8	0.8	0	8.5	11.6	10.8	16121000	2343800	0	0	2654400
TGVEG_300190-t26_1-p1	TGVEG_300190-t26_1-p1	1	1	1	ribosomal protein RPL37A | transcript_product=ribosomal protein RPL37A | location=TGVEG_chrXII:155056-157347(+) | protein_length=96 | sequence_SO=chromosome | SO=protein_coding | is_pseudo=false	1	1	1	1	1	0	0	0	0	0	1	0	0	0	0	0	1	0	0	0	0	0	18.8	18.8	18.8	10404	96	96	1	1		0	12354	18.8	0	0	0	0	0	0	0	0	0	0
TGVEG_300200-t26_1-p1	TGVEG_300200-t26_1-p1	2	1	1	histone H2AZ | transcript_product=histone H2AZ | location=TGVEG_chrXII:151840-153578(-) | protein_length=155 | sequence_SO=chromosome | SO=protein_coding | is_pseudo=false	1	2	1	1	1	2	1	1	0	0	1	1	0	0	0	0	1	1	0	0	0	0	12.3	6.5	6.5	15.92	155	155	1	2		0	68164	6.5	12.3	5.8	5.8	0	0	251350	197600	53750	0	0
TGVEG_304955-t26_1-p1	TGVEG_304955-t26_1-p1	1	1	1	serine/threonine specific protein phosphatase | transcript_product=serine/threonine specific protein phosphatase | location=TGVEG_chrIX:5144684-5159942(-) | protein_length=2883 | sequence_SO=chromosome | SO=protein_coding | is_pseudo=false	1	1	1	1	0	0	0	0	0	1	0	0	0	0	0	1	0	0	0	0	0	1	0.5	0.5	0.5	303.84	2883	2883	3		1	0.0068493	58263	0	0	0	0	0	0.5	219620	0	0	0	0
TGVEG_306060-t26_1-p1	TGVEG_306060-t26_1-p1	8	8	8	rhoptry neck protein RON8 | transcript_product=rhoptry neck protein RON8 | location=TGVEG_chrIX:5817900-5832186(-) | protein_length=2980 | sequence_SO=chromosome | SO=protein_coding | is_pseudo=false	1	8	8	8	0	0	0	1	5	4	0	0	0	1	5	4	0	0	0	1	5	4	4.1	4.1	4.1	328.9	2980	2980	3		10	0	62081	0	0	0	0.6	2.8	1.8	2260000	0	0	0	149460
TGVEG_308020-t26_1-p1	TGVEG_308020-t26_1-p1	4	4	4	SAG-related sequence SRS57 | transcript_product=SAG-related sequence SRS57 | location=TGVEG_chrXII:489560-490717(-) | protein_length=385 | sequence_SO=chromosome | SO=protein_coding | is_pseudo=false	1	4	4	4	1	0	0	1	3	0	1	0	0	1	3	0	1	0	0	1	3	0	9.6	9.6	9.6	41833	385	385	2.6	1	4	0	31244	2.6	0	0	2.6	9.6	0	656930	113170	0	0	99689
TGVEG_442220-t26_1-p1;TGVEG_308090-t26_1-p1	TGVEG_442220-t26_1-p1;TGVEG_308090-t26_1-p1	7;7	7;7	7;7	rhoptry protein ROP5 | transcript_product=rhoptry protein ROP5 | location=KI544617:439-2088(-) | protein_length=549 | sequence_SO=supercontig | SO=protein_coding | is_pseudo=false;rhoptry protein ROP5 | transcript_product=rhoptry protein ROP5 | location=KI	2	7	7	7	2	0	0	5	4	4	2	0	0	5	4	4	2	0	0	5	4	4	14.4	14.4	14.4	60905	549	549;549	2.62	3	13	0	53574	4.7	0	0	10.2	8.9	8.4	3832200	530550	0	0	803110
TGVEG_308840-t26_1-p1	TGVEG_308840-t26_1-p1	5	5	5	SAG-related sequence SRS51 | transcript_product=SAG-related sequence SRS51 | location=TGVEG_chrXI:302710-304685(+) | protein_length=472 | sequence_SO=chromosome | SO=protein_coding | is_pseudo=false	1	5	5	5	3	0	2	0	3	3	3	0	2	0	3	3	3	0	2	0	3	3	14.6	14.6	14.6	50085	472	472	2.09	5	6	0	55314	12.1	0	5.7	0	10.6	11.4	3155400	1094100	0	90532	0
TGVEG_308860-t26_1-p1	TGVEG_308860-t26_1-p1	1	1	1	hypothetical protein | transcript_product=hypothetical protein | location=TGVEG_chrXI:312500-316083(-) | protein_length=654 | sequence_SO=chromosome | SO=protein_coding | is_pseudo=false	1	1	1	1	1	0	0	0	0	0	1	0	0	0	0	0	1	0	0	0	0	0	2.9	2.9	2.9	69756	654	654	1	1		0.0071429	59245	2.9	0	0	0	0	0	106050	106050	0	0	0
TGVEG_308960-t26_1-p1	TGVEG_308960-t26_1-p1	1	1	1	ATPase, AAA family protein | transcript_product=ATPase, AAA family protein | location=TGVEG_chrXI:393302-400153(-) | protein_length=1031 | sequence_SO=chromosome | SO=protein_coding | is_pseudo=false	1	1	1	1	1	0	0	0	0	0	1	0	0	0	0	0	1	0	0	0	0	0	1.4	1.4	1.4	112.91	1031	1031	1	1		1	-2	1.4	0	0	0	0	0	205710	205710	0	0	0
TGVEG_309120-t26_1-p1	TGVEG_309120-t26_1-p1	3	3	3	ribosomal protein RPL4 | transcript_product=ribosomal protein RPL4 | location=TGVEG_chrXI:521475-522821(-) | protein_length=448 | sequence_SO=chromosome | SO=protein_coding | is_pseudo=false	1	3	3	3	3	2	1	0	1	1	3	2	1	0	1	1	3	2	1	0	1	1	8.3	8.3	8.3	49258	448	448	1.5	6	2	0	32764	8.3	4.9	2	0	3.3	2	2716400	1929100	342260	143140	0
TGVEG_309810-t26_1-p1	TGVEG_309810-t26_1-p1	3	3	3	ribosomal protein RPP2 | transcript_product=ribosomal protein RPP2 | location=TGVEG_chrXI:837638-838465(-) | protein_length=113 | sequence_SO=chromosome | SO=protein_coding | is_pseudo=false	1	3	3	3	2	2	3	0	0	0	2	2	3	0	0	0	2	2	3	0	0	0	36.3	36.3	36.3	11768	113	113	1	9		0	40542	25.7	25.7	36.3	0	0	0	3244200	1595000	537470	1111700	0
TGVEG_309820-t26_1-p1	TGVEG_309820-t26_1-p1	1	1	1	ribosomal protein RPL11 | transcript_product=ribosomal protein RPL11 | location=TGVEG_chrXI:839101-840722(+) | protein_length=175 | sequence_SO=chromosome | SO=protein_coding | is_pseudo=false	1	1	1	1	1	0	0	0	0	0	1	0	0	0	0	0	1	0	0	0	0	0	4	4	4	20199	175	175	1	1		0.006993	58679	4	0	0	0	0	0	0	0	0	0	0
TGVEG_311220-t26_1-p1	TGVEG_311220-t26_1-p1	1	1	1	sulfite exporter TauE/SafE protein | transcript_product=sulfite exporter TauE/SafE protein | location=TGVEG_chrXI:1883765-1890009(+) | protein_length=1632 | sequence_SO=chromosome | SO=protein_coding | is_pseudo=false	1	1	1	1	0	0	0	1	0	0	0	0	0	1	0	0	0	0	0	1	0	0	0.5	0.5	0.5	171.28	1632	1632	3		1	0	62664	0	0	0	0.5	0	0	0	0	0	0	0
TGVEG_311470-t26_1-p1	TGVEG_311470-t26_1-p1	22	22	22	rhoptry neck protein RON5 | transcript_product=rhoptry neck protein RON5 | location=TGVEG_chrXI:2095996-2115723(-) | protein_length=1702 | sequence_SO=chromosome | SO=protein_coding | is_pseudo=false	1	22	22	22	7	0	0	9	16	11	7	0	0	9	16	11	7	0	0	9	16	11	18.5	18.5	18.5	187.41	1702	1702	2.66	8	39	0	173.14	5.5	0	0	6.3	13.3	9.8	15925000	1959200	0	0	2177200
TGVEG_311720-t26_1-p1	TGVEG_311720-t26_1-p1	6	6	6	chaperonin protein BiP | transcript_product=chaperonin protein BiP | location=TGVEG_chrXI:2237128-2240503(-) | protein_length=668 | sequence_SO=chromosome | SO=protein_coding | is_pseudo=false	1	6	6	6	0	0	0	0	4	4	0	0	0	0	4	4	0	0	0	0	4	4	10.2	10.2	10.2	73252	668	668	3		9	0	45568	0	0	0	0	6.9	6.9	1032200	0	0	0	0
TGVEG_313390-t26_1-p1	TGVEG_313390-t26_1-p1	2	2	2	ribosomal protein RPL6 | transcript_product=ribosomal protein RPL6 | location=TGVEG_chrXI:3349802-3350650(+) | protein_length=282 | sequence_SO=chromosome | SO=protein_coding | is_pseudo=false	1	2	2	2	2	0	0	0	0	0	2	0	0	0	0	0	2	0	0	0	0	0	11.3	11.3	11.3	31222	282	282	1	2		0	13502	11.3	0	0	0	0	0	190390	190390	0	0	0
TGVEG_313725-t26_1-p1	TGVEG_313725-t26_1-p1	1	1	1	proteophosphoglycan 5, related protein | transcript_product=proteophosphoglycan 5, related protein | location=TGVEG_chrXI:3653602-3661758(-) | protein_length=1659 | sequence_SO=chromosome | SO=protein_coding | is_pseudo=false	1	1	1	1	0	0	0	0	1	0	0	0	0	0	1	0	0	0	0	0	1	0	1.3	1.3	1.3	174.03	1659	1659	3		1	1	-2	0	0	0	0	1.3	0	949550	0	0	0	0
TGVEG_314810-t26_1-p1	TGVEG_314810-t26_1-p1	2	2	2	ribosomal protein RPL7 | transcript_product=ribosomal protein RPL7 | location=TGVEG_chrXI:4332287-4335963(+) | protein_length=258 | sequence_SO=chromosome | SO=protein_coding | is_pseudo=false	1	2	2	2	2	0	0	0	0	0	2	0	0	0	0	0	2	0	0	0	0	0	8.5	8.5	8.5	30121	258	258	1	2		0	11323	8.5	0	0	0	0	0	671070	671070	0	0	0
TGVEG_315220-t26_1-p1	TGVEG_315220-t26_1-p1	1	1	1	rhoptry protein ROP14 | transcript_product=rhoptry protein ROP14 | location=TGVEG_chrXI:4604708-4612735(+) | protein_length=1061 | sequence_SO=chromosome | SO=protein_coding | is_pseudo=false	1	1	1	1	0	0	1	0	0	0	0	0	1	0	0	0	0	0	1	0	0	0	1.5	1.5	1.5	121.91	1061	1061	1	1		0	11.84	0	0	1.5	0	0	0	0	0	0	0	0
TGVEG_315320-t26_1-p1	TGVEG_315320-t26_1-p1	1	1	1	SAG-related sequence SRS52A | transcript_product=SAG-related sequence SRS52A | location=TGVEG_chrXI:4669621-4671025(+) | protein_length=329 | sequence_SO=chromosome | SO=protein_coding | is_pseudo=false	1	1	1	1	0	0	0	0	1	0	0	0	0	0	1	0	0	0	0	0	1	0	6.1	6.1	6.1	34.26	329	329	3		1	0	10439	0	0	0	0	6.1	0	101110	0	0	0	0
TGVEG_315570-t26_1-p1	TGVEG_315570-t26_1-p1	3	3	3	hypothetical protein | transcript_product=hypothetical protein | location=TGVEG_chrXI:4835996-4836855(+) | protein_length=91 | sequence_SO=chromosome | SO=protein_coding | is_pseudo=false	1	3	3	3	2	2	1	1	1	0	2	2	1	1	1	0	2	2	1	1	1	0	17.6	17.6	17.6	92735	91	91	1.44	7	2	0	18978	17.6	16.5	16.5	16.5	16.5	0	31352000	18991000	9623600	2058900	377000
TGVEG_315610-t26_1-p1	TGVEG_315610-t26_1-p1	1	1	1	hypothetical protein | transcript_product=hypothetical protein | location=TGVEG_chrXI:4877759-4878235(+) | protein_length=158 | sequence_SO=chromosome | SO=protein_coding | is_pseudo=false	1	1	1	1	1	1	0	0	0	0	1	1	0	0	0	0	1	1	0	0	0	0	16.5	16.5	16.5	15971	158	158	1	4		0	93443	16.5	16.5	0	0	0	0	2927400	1750800	1176600	0	0
TGVEG_316400-t26_1-p1;TGVEG_231770-t26_1-p1	TGVEG_316400-t26_1-p1	19;2	19;2	19;2	alpha tubulin TUBA1 | transcript_product=alpha tubulin TUBA1 | location=TGVEG_chrXI:5296478-5298499(+) | protein_length=453 | sequence_SO=chromosome | SO=protein_coding | is_pseudo=false	2	19	19	19	16	15	12	1	4	4	16	15	12	1	4	4	16	15	12	1	4	4	43.9	43.9	43.9	50113	453	453;459	1.26	67	10	0	323.31	38.4	40.8	31.1	4.6	13.9	12.1	114150000	73591000	28065000	9740500	294570
TGVEG_318160-t26_1-p1	TGVEG_318160-t26_1-p1	5	5	5	MSP (Major sperm protein) domain-containing protein | transcript_product=MSP (Major sperm protein) domain-containing protein | location=TGVEG_chrIV:1528118-1528837(+) | protein_length=239 | sequence_SO=chromosome | SO=protein_coding | is_pseudo=false	1	5	5	5	3	1	2	1	0	0	3	1	2	1	0	0	3	1	2	1	0	0	33.9	33.9	33.9	25975	239	239	1.29	6	1	0	93293	22.6	7.9	11.3	10.5	0	0	1802600	1117500	173100	368400	143650
TGVEG_319560-t26_1-p1	TGVEG_319560-t26_1-p1	31	31	31	microneme protein MIC3 | transcript_product=microneme protein MIC3 | location=TGVEG_chrIV:911351-912624(+) | protein_length=383 | sequence_SO=chromosome | SO=protein_coding | is_pseudo=false	1	31	31	31	23	26	21	26	26	27	23	26	21	26	26	27	23	26	21	26	26	27	62.1	62.1	62.1	40.53	383	383	2.09	119	142	0	323.31	50.9	54.3	48	51.7	54.3	61.1	2163100000	467090000	102670000	102200000	350970000
TGVEG_324600-t26_1-p1	TGVEG_324600-t26_1-p1	8	8	8	heat shock protein | transcript_product=heat shock protein | location=TGVEG_chrVIII:2297594-2298401(-) | protein_length=185 | sequence_SO=chromosome | SO=protein_coding | is_pseudo=false	1	8	8	8	3	1	1	2	6	6	3	1	1	2	6	6	3	1	1	2	6	6	40.5	40.5	40.5	20266	185	185	2.47	5	14	0	71498	21.1	5.4	5.4	13.5	32.4	32.4	10629000	1498900	81268	144650	983360
TGVEG_363030-t26_1-p1	TGVEG_363030-t26_1-p1	7	7	7	rhoptry protein ROP8 | transcript_product=rhoptry protein ROP8 | location=TGVEG_chrX:7092159-7095102(+) | protein_length=587 | sequence_SO=chromosome | SO=protein_coding | is_pseudo=false	1	7	7	7	0	0	0	6	2	4	0	0	0	6	2	4	0	0	0	6	2	4	16	16	16	66973	587	587	3		12	0	57306	0	0	0	13.3	4.6	9.2	5431800	0	0	0	2275700
TGVEG_442370-t26_1-p1	TGVEG_442370-t26_1-p1	3	3	3	hypothetical protein | transcript_product=hypothetical protein | location=KI544730:145-1683(-) | protein_length=320 | sequence_SO=supercontig | SO=protein_coding | is_pseudo=false	1	3	3	3	1	0	0	3	2	1	1	0	0	3	2	1	1	0	0	3	2	1	14.4	14.4	14.4	33656	320	320	2.71	1	6	0	56652	3.8	0	0	14.4	10.6	3.8	1599400	0	0	0	561560
[truncated: 27 more columns]

## Sheet: Filtered proteins
H1	H1	H1	wt	wt	wt	H1_avg	wt_avg	ratio	ratio	Peptides	Razor + unique peptides	Unique peptides	Sequence coverage [%]	Unique + razor sequence coverage [%]	Unique sequence coverage [%]	Mol. weight [kDa]	Q-value	Score	Intensity	MS/MS count	Protein IDs	Majority protein IDs	id	Fasta headers
19.2643	18.7434	17.9428	17.9784	17.291	17.4051	18.6502	17.5582	1.09201	1.09201	3	3	3	8.7	8.7	8.7	44.056	0	20.184	1409100	7	TGVEG_227360-t26_1-p1	TGVEG_227360-t26_1-p1	55	ribosomal protein RPL3 | transcript_product=ribosomal protein RPL3 | location=TGVEG_chrX:884432-887124(-) | protein_length=389 | sequence_SO=chromosome | SO=protein_coding | is_pseudo=false
22.1156	21.5483	19.9844	20.0817	19.6966	19.6824	21.2161	19.8202	1.39583	1.39583	6	6	6	22.4	22.4	22.4	31.352	0	42.861	7827800	13	TGVEG_263300-t26_1-p1	TGVEG_263300-t26_1-p1	101	eukaryotic porin protein | transcript_product=eukaryotic porin protein | location=TGVEG_chrVIIb:649926-653650(-) | protein_length=290 | sequence_SO=chromosome | SO=protein_coding | is_pseudo=false
22.7829	22.3245	21.2417	20.8698	20.2511	20.7721	22.1164	20.631	1.48539	1.48539	3	3	3	15.5	15.5	15.5	11.439	0	36.805	13899000	12	TGVEG_239260-t26_1-p1	TGVEG_239260-t26_1-p1	75	histone H4 | transcript_product=histone H4 | location=TGVEG_chrVI:511313-511624(-) | protein_length=103 | sequence_SO=chromosome | SO=protein_coding | is_pseudo=false
20.7601	20.5507	18.9802	18.8965	18.5956	18.1131	20.097	18.535	1.56195	1.56195	3	3	3	8.3	8.3	8.3	49.258	0	32.763	3402500	7	TGVEG_309120-t26_1-p1	TGVEG_309120-t26_1-p1	136	ribosomal protein RPL4 | transcript_product=ribosomal protein RPL4 | location=TGVEG_chrXI:521475-522821(-) | protein_length=448 | sequence_SO=chromosome | SO=protein_coding | is_pseudo=false
18.7681	18.9604	NaN	17.9631	16.9968	17.2148	18.8643	17.3916	1.4727	1.4727	3	3	3	16.8	16.8	16.8	18.677	0	18.527	1086300	6	TGVEG_226970-t26_1-p1	TGVEG_226970-t26_1-p1	53	ribosomal protein RPS11 | transcript_product=ribosomal protein RPS11 | location=TGVEG_chrX:1071610-1074486(-) | protein_length=161 | sequence_SO=chromosome | SO=protein_coding | is_pseudo=false
21.866	21.4634	19.8997	19.7396	18.7399	19.6452	21.0764	19.3749	1.70145	1.70145	2	2	2	11.8	11.8	11.8	15.402	0	13.746	6843500	7	TGVEG_261240-t26_1-p1;TGVEG_218260-t26_1-p1	TGVEG_261240-t26_1-p1;TGVEG_218260-t26_1-p1	43	histone H3 | transcript_product=histone H3 | location=TGVEG_chrVIIb:1822729-1823139(+) | protein_length=136 | sequence_SO=chromosome | SO=protein_coding | is_pseudo=false;histone H3.3 | transcript_product=histone H3.3 | location=TGVEG_chrXII:1611210-161162
20.5572	20.6268	19.9433	18.8714	16.9581	NaN	20.3758	17.9148	2.46102	2.46102	2	1	1	13	7.3	7.3	13.732	0.0070922	5.8895	2787000	3	TGVEG_209910-t26_1-p1	TGVEG_209910-t26_1-p1	35	histone H2Bv | transcript_product=histone H2Bv | location=TGVEG_chrIb:1550896-1551267(+) | protein_length=123 | sequence_SO=chromosome | SO=protein_coding | is_pseudo=false
22.9059	22.8079	NaN	19.8415	19.6589	20.6994	22.8569	20.0666	2.79027	2.79027	4	4	3	25.6	25.6	20.6	19.546	0	40.771	7899600	8	TGVEG_261250-t26_1-p1;TGVEG_261580-t26_1-p1	TGVEG_261250-t26_1-p1;TGVEG_261580-t26_1-p1	96	histone H2A1 | transcript_product=histone H2A1 | location=TGVEG_chrVIIb:1821751-1822293(-) | protein_length=180 | sequence_SO=chromosome | SO=protein_coding | is_pseudo=false;histone H2AX | transcript_product=histone H2AX | location=TGVEG_chrVIIb:1664780-1
26.6357	27.4325	24.9051	21.5001	21.4498	20.8853	26.3245	21.2784	5.04604	5.04604	18	18	18	62.7	62.7	62.7	24.909	0	314.4	202480000	58	TGVEG_232410-t26_1-p1	TGVEG_232410-t26_1-p1	67	PDI family protein | transcript_product=PDI family protein | location=TGVEG_chrVIII:2087641-2089378(-) | protein_length=220 | sequence_SO=chromosome | SO=protein_coding | is_pseudo=false
24.2838	24.9636	22.341	19.4383	18.3529	16.7089	23.8628	18.1667	5.69612	5.69612	3	3	3	17.6	17.6	17.6	9.2735	0	18.976	32562000	9	TGVEG_315570-t26_1-p1	TGVEG_315570-t26_1-p1	147	hypothetical protein | transcript_product=hypothetical protein | location=TGVEG_chrXI:4835996-4836855(+) | protein_length=91 | sequence_SO=chromosome | SO=protein_coding | is_pseudo=false
18.3209	19.1258	NaN	NaN	NaN	NaN	18.7233	nan	NotdetectedWT	NotdetectedWT	2	2	2	4	4	4	62.076	0	17.457	494690	4	TGVEG_204400-t26_1-p1	TGVEG_204400-t26_1-p1	31	putative ATPase synthase subunit alpha | transcript_product=putative ATPase synthase subunit alpha | location=TGVEG_chrVIIa:1897696-1905110(+) | protein_length=577 | sequence_SO=chromosome | SO=protein_coding | is_pseudo=false
19.3267	18.8378	NaN	NaN	NaN	NaN	19.0823	nan	NotdetectedWT	NotdetectedWT	1	1	1	6.2	6.2	6.2	28.956	0	6.5508	794520	2	TGVEG_210690-t26_1-p1	TGVEG_210690-t26_1-p1	36	ribosomal protein RPS6 | transcript_product=ribosomal protein RPS6 | location=TGVEG_chrIV:2181703-2182473(+) | protein_length=256 | sequence_SO=chromosome | SO=protein_coding | is_pseudo=false
19.5928	19.2613	NaN	NaN	NaN	NaN	19.427	nan	NotdetectedWT	NotdetectedWT	3	3	3	14.2	14.2	14.2	30.375	0	27.07	985920	3	TGVEG_215460-t26_1-p1	TGVEG_215460-t26_1-p1	41	ribosomal protein RPS24 | transcript_product=ribosomal protein RPS24 | location=TGVEG_chrX:6903940-6905603(-) | protein_length=267 | sequence_SO=chromosome | SO=protein_coding | is_pseudo=false
19.085	18.4826	NaN	NaN	NaN	NaN	18.7838	nan	NotdetectedWT	NotdetectedWT	1	1	1	4.6	4.6	4.6	24.603	0	6.42	663190	1	TGVEG_215470-t26_1-p1	TGVEG_215470-t26_1-p1	42	ribosomal protein RPL10A | transcript_product=ribosomal protein RPL10A | location=TGVEG_chrX:6905819-6907762(+) | protein_length=217 | sequence_SO=chromosome | SO=protein_coding | is_pseudo=false
17.4784	NaN	17.8644	NaN	NaN	NaN	17.6714	nan	NotdetectedWT	NotdetectedWT	1	1	1	3.8	3.8	3.8	34.157	0	7.5499	287590	2	TGVEG_218410-t26_1-p1	TGVEG_218410-t26_1-p1	44	ribosomal protein RPP0 | transcript_product=ribosomal protein RPP0 | location=TGVEG_chrXII:1504617-1506164(+) | protein_length=314 | sequence_SO=chromosome | SO=protein_coding | is_pseudo=false
19.91	20.5736	18.6817	NaN	NaN	NaN	19.7218	nan	NotdetectedWT	NotdetectedWT	5	5	5	37	37	37	21.659	0	52.728	2049400	7	TGVEG_225790-t26_1-p1	TGVEG_225790-t26_1-p1	50	PDI family protein | transcript_product=PDI family protein | location=TGVEG_chrX:1938606-1940511(+) | protein_length=189 | sequence_SO=chromosome | SO=protein_coding | is_pseudo=false
18.374	18.2353	17.5049	NaN	NaN	NaN	18.0381	nan	NotdetectedWT	NotdetectedWT	2	2	2	13	13	13	18.682	0	25.504	598160	2	TGVEG_231140-t26_1-p1	TGVEG_231140-t26_1-p1	62	ribosomal protein RPS25 | transcript_product=ribosomal protein RPS25 | location=TGVEG_chrVIII:1270834-1271859(+) | protein_length=161 | sequence_SO=chromosome | SO=protein_coding | is_pseudo=false
17.6002	17.855	NaN	NaN	NaN	NaN	17.7276	nan	NotdetectedWT	NotdetectedWT	3	3	3	7.9	7.9	7.9	65.215	0	23.697	341630	3	TGVEG_235380-t26_1-p1	TGVEG_235380-t26_1-p1	73	hypothetical protein | transcript_product=hypothetical protein | location=TGVEG_chrX:4731514-4738748(-) | protein_length=583 | sequence_SO=chromosome | SO=protein_coding | is_pseudo=false
18.2499	18.0505	NaN	NaN	17.1073	NaN	18.1502	nan	NotdetectedWT	NotdetectedWT	1	1	1	12.8	12.8	12.8	15.073	0	8.1617	529780	2	TGVEG_239760-t26_1-p1	TGVEG_239760-t26_1-p1	76	ribosomal protein RPL22 | transcript_product=ribosomal protein RPL22 | location=TGVEG_chrVI:914252-916066(-) | protein_length=133 | sequence_SO=chromosome | SO=protein_coding | is_pseudo=false
19.3464	19.2708	NaN	NaN	NaN	NaN	19.3086	nan	NotdetectedWT	NotdetectedWT	3	3	3	19.5	19.5	19.5	23.561	0	48.172	853040	3	TGVEG_245460-t26_1-p1	TGVEG_245460-t26_1-p1	79	ribosomal protein RPS8 | transcript_product=ribosomal protein RPS8 | location=TGVEG_chrXII:2252093-2255903(-) | protein_length=205 | sequence_SO=chromosome | SO=protein_coding | is_pseudo=false
20.6105	21.4515	20.7441	NaN	NaN	NaN	20.9354	nan	NotdetectedWT	NotdetectedWT	5	5	4	27.8	27.8	21.7	12.575	0	29.575	4278100	8	TGVEG_251870-t26_1-p1;TGVEG_305160-t26_1-p1	TGVEG_251870-t26_1-p1;TGVEG_305160-t26_1-p1	85	histone H2Bb | transcript_product=histone H2Bb | location=TGVEG_chrXII:5628051-5628398(+) | protein_length=115 | sequence_SO=chromosome | SO=protein_coding | is_pseudo=false;histone H2Ba | transcript_product=histone H2Ba | location=TGVEG_chrIX:5297293-5297
20.5971	21.1125	21.9865	NaN	NaN	NaN	21.2321	nan	NotdetectedWT	NotdetectedWT	5	5	5	33.9	33.9	33.9	17.821	0	81.217	4036200	11	TGVEG_254440-t26_1-p1	TGVEG_254440-t26_1-p1	87	ribosomal protein RPL12 | transcript_product=ribosomal protein RPL12 | location=TGVEG_chrIII:1748320-1751319(-) | protein_length=165 | sequence_SO=chromosome | SO=protein_coding | is_pseudo=false
18.891	18.9968	18.7367	NaN	NaN	NaN	18.8748	nan	NotdetectedWT	NotdetectedWT	1	1	1	10.6	10.6	10.6	18.802	0	88.7	831240	3	TGVEG_260260-t26_1-p1	TGVEG_260260-t26_1-p1	93	ribosomal protein RPP1 | transcript_product=ribosomal protein RPP1 | location=TGVEG_chrVIIb:2430464-2432310(-) | protein_length=179 | sequence_SO=chromosome | SO=protein_coding | is_pseudo=false
20.5853	19.6701	NaN	NaN	NaN	NaN	20.1277	nan	NotdetectedWT	NotdetectedWT	4	4	4	14.9	14.9	14.9	31.031	0	30.627	1892200	4	TGVEG_261570-t26_1-p1	TGVEG_261570-t26_1-p1	97	ribosomal protein RPL7A | transcript_product=ribosomal protein RPL7A | location=TGVEG_chrVIIb:1668766-1671650(+) | protein_length=276 | sequence_SO=chromosome | SO=protein_coding | is_pseudo=false
18.1909	18.036	NaN	NaN	NaN	NaN	18.1135	nan	NotdetectedWT	NotdetectedWT	2	2	2	7.7	7.7	7.7	42.093	0	10.884	437020	2	TGVEG_263320-t26_1-p1	TGVEG_263320-t26_1-p1	102	hypothetical protein | transcript_product=hypothetical protein | location=TGVEG_chrVIIb:644290-645501(-) | protein_length=403 | sequence_SO=chromosome | SO=protein_coding | is_pseudo=false
18.1578	18.4029	NaN	NaN	NaN	NaN	18.2803	nan	NotdetectedWT	NotdetectedWT	2	2	2	10.3	10.3	10.3	16.301	0	11.767	476600	3	TGVEG_263700-t26_1-p1	TGVEG_263700-t26_1-p1	104	ribosomal protein RPS14 | transcript_product=ribosomal protein RPS14 | location=TGVEG_chrVIIb:390385-392126(+) | protein_length=156 | sequence_SO=chromosome | SO=protein_coding | is_pseudo=false
21.3185	19.7011	18.7475	NaN	NaN	NaN	19.9224	nan	NotdetectedWT	NotdetectedWT	1	1	1	1.2	1.2	1.2	80.345	0.0069444	5.8426	2812800	1	TGVEG_286000-t26_1-p1	TGVEG_286000-t26_1-p1	114	hypothetical protein | transcript_product=hypothetical protein | location=TGVEG_chrV:2021865-2024648(+) | protein_length=736 | sequence_SO=chromosome | SO=protein_coding | is_pseudo=false
21.8275	20.9423	18.0252	NaN	NaN	NaN	20.265	nan	NotdetectedWT	NotdetectedWT	9	9	9	33.5	33.5	33.5	43.003	0	157.53	4486800	11	TGVEG_286600-t26_1-p1	TGVEG_286600-t26_1-p1	117	hypothetical protein | transcript_product=hypothetical protein | location=TGVEG_chrV:1722787-1724464(-) | protein_length=388 | sequence_SO=chromosome | SO=protein_coding | is_pseudo=false
18.5843	18.3614	NaN	NaN	16.7041	NaN	18.4728	nan	NotdetectedWT	NotdetectedWT	1	1	1	4.8	4.8	4.8	22.16	0	10.808	596380	3	TGVEG_289530-t26_1-p1	TGVEG_289530-t26_1-p1	119	ribosomal protein RPL19 | transcript_product=ribosomal protein RPL19 | location=TGVEG_chrIX:3321824-3324378(-) | protein_length=187 | sequence_SO=chromosome | SO=protein_coding | is_pseudo=false
19.8002	20.4348	19.0334	NaN	NaN	NaN	19.7561	nan	NotdetectedWT	NotdetectedWT	1	1	1	3.5	3.5	3.5	39.341	0	6.1807	1399900	1	TGVEG_295960-t26_1-p1	TGVEG_295960-t26_1-p1	123	KRUF family protein | transcript_product=KRUF family protein | location=TGVEG_chrIa:1478604-1480061(-) | protein_length=367 | sequence_SO=chromosome | SO=protein_coding | is_pseudo=false
19.4936	19.4816	NaN	NaN	NaN	NaN	19.4876	nan	NotdetectedWT	NotdetectedWT	1	1	1	1.9	1.9	1.9	62.335	0	6.1542	952200	1	TGVEG_297925-t26_1-p1	TGVEG_297925-t26_1-p1	124	HesB-like domain-containing protein | transcript_product=HesB-like domain-containing protein | location=TGVEG_chrII:2128441-2132946(+) | protein_length=580 | sequence_SO=chromosome | SO=protein_coding | is_pseudo=false
17.5922	17.4881	NaN	NaN	NaN	NaN	17.5402	nan	NotdetectedWT	NotdetectedWT	2	1	1	12.3	6.5	6.5	15.92	0	6.816	251350	2	TGVEG_300200-t26_1-p1	TGVEG_300200-t26_1-p1	128	histone H2AZ | transcript_product=histone H2AZ | location=TGVEG_chrXII:151840-153578(-) | protein_length=155 | sequence_SO=chromosome | SO=protein_coding | is_pseudo=false
20.7059	20.9767	21.0601	NaN	NaN	NaN	20.9143	nan	NotdetectedWT	NotdetectedWT	3	3	3	36.3	36.3	36.3	11.768	0	40.541	3244200	9	TGVEG_309810-t26_1-p1	TGVEG_309810-t26_1-p1	137	ribosomal protein RPP2 | transcript_product=ribosomal protein RPP2 | location=TGVEG_chrXI:837638-838465(-) | protein_length=113 | sequence_SO=chromosome | SO=protein_coding | is_pseudo=false
20.7575	21.9325	NaN	NaN	NaN	NaN	21.345	nan	NotdetectedWT	NotdetectedWT	1	1	1	16.5	16.5	16.5	15.971	0	9.3438	2927400	4	TGVEG_315610-t26_1-p1	TGVEG_315610-t26_1-p1	148	hypothetical protein | transcript_product=hypothetical protein | location=TGVEG_chrXI:4877759-4878235(+) | protein_length=158 | sequence_SO=chromosome | SO=protein_coding | is_pseudo=false

## Sheet: Imputation values
H1_avg	wt_avg	ratio	Peptides	Razor + unique peptides	Unique peptides	Sequence coverage [%]	Unique + razor sequence coverage [%]	Unique sequence coverage [%]	Mol. weight [kDa]	Q-value	Score	Intensity	MS/MS count	Protein IDs	Majority protein IDs	id	Fasta headers
#!{Type}E	E		N	N	N	N	N	N	N	N	N	N	N	T	T	T	T
18.6502	17.5582	1.09201	3	3	3	8.7	8.7	8.7	44.056	0	20.184	1409100	7	TGVEG_227360-t26_1-p1	TGVEG_227360-t26_1-p1	55	ribosomal protein RPL3 | transcript_product=ribosomal protein RPL3 | location=TGVEG_chrX:884432-887124(-) | protein_length=389 | sequence_SO=chromosome | SO=protein_coding | is_pseudo=false
21.2161	19.8202	1.39583	6	6	6	22.4	22.4	22.4	31.352	0	42.861	7827800	13	TGVEG_263300-t26_1-p1	TGVEG_263300-t26_1-p1	101	eukaryotic porin protein | transcript_product=eukaryotic porin protein | location=TGVEG_chrVIIb:649926-653650(-) | protein_length=290 | sequence_SO=chromosome | SO=protein_coding | is_pseudo=false
22.1164	20.631	1.48539	3	3	3	15.5	15.5	15.5	11.439	0	36.805	13899000	12	TGVEG_239260-t26_1-p1	TGVEG_239260-t26_1-p1	75	histone H4 | transcript_product=histone H4 | location=TGVEG_chrVI:511313-511624(-) | protein_length=103 | sequence_SO=chromosome | SO=protein_coding | is_pseudo=false
20.097	18.535	1.56195	3	3	3	8.3	8.3	8.3	49.258	0	32.763	3402500	7	TGVEG_309120-t26_1-p1	TGVEG_309120-t26_1-p1	136	ribosomal protein RPL4 | transcript_product=ribosomal protein RPL4 | location=TGVEG_chrXI:521475-522821(-) | protein_length=448 | sequence_SO=chromosome | SO=protein_coding | is_pseudo=false
18.8643	17.3916	1.4727	3	3	3	16.8	16.8	16.8	18.677	0	18.527	1086300	6	TGVEG_226970-t26_1-p1	TGVEG_226970-t26_1-p1	53	ribosomal protein RPS11 | transcript_product=ribosomal protein RPS11 | location=TGVEG_chrX:1071610-1074486(-) | protein_length=161 | sequence_SO=chromosome | SO=protein_coding | is_pseudo=false
21.0764	19.3749	1.70145	2	2	2	11.8	11.8	11.8	15.402	0	13.746	6843500	7	TGVEG_261240-t26_1-p1;TGVEG_218260-t26_1-p1	TGVEG_261240-t26_1-p1;TGVEG_218260-t26_1-p1	43	histone H3 | transcript_product=histone H3 | location=TGVEG_chrVIIb:1822729-1823139(+) | protein_length=136 | sequence_SO=chromosome | SO=protein_coding | is_pseudo=false;histone H3.3 | transcript_product=histone H3.3 | location=TGVEG_chrXII:1611210-161162
20.3758	17.9148	2.46102	2	1	1	13	7.3	7.3	13.732	0.0070922	5.8895	2787000	3	TGVEG_209910-t26_1-p1	TGVEG_209910-t26_1-p1	35	histone H2Bv | transcript_product=histone H2Bv | location=TGVEG_chrIb:1550896-1551267(+) | protein_length=123 | sequence_SO=chromosome | SO=protein_coding | is_pseudo=false
22.8569	20.0666	2.79027	4	4	3	25.6	25.6	20.6	19.546	0	40.771	7899600	8	TGVEG_261250-t26_1-p1;TGVEG_261580-t26_1-p1	TGVEG_261250-t26_1-p1;TGVEG_261580-t26_1-p1	96	histone H2A1 | transcript_product=histone H2A1 | location=TGVEG_chrVIIb:1821751-1822293(-) | protein_length=180 | sequence_SO=chromosome | SO=protein_coding | is_pseudo=false;histone H2AX | transcript_product=histone H2AX | location=TGVEG_chrVIIb:1664780-1
26.3245	21.2784	5.04604	18	18	18	62.7	62.7	62.7	24.909	0	314.4	202480000	58	TGVEG_232410-t26_1-p1	TGVEG_232410-t26_1-p1	67	PDI family protein | transcript_product=PDI family protein | location=TGVEG_chrVIII:2087641-2089378(-) | protein_length=220 | sequence_SO=chromosome | SO=protein_coding | is_pseudo=false
23.8628	18.1667	5.69612	3	3	3	17.6	17.6	17.6	9.2735	0	18.976	32562000	9	TGVEG_315570-t26_1-p1	TGVEG_315570-t26_1-p1	147	hypothetical protein | transcript_product=hypothetical protein | location=TGVEG_chrXI:4835996-4836855(+) | protein_length=91 | sequence_SO=chromosome | SO=protein_coding | is_pseudo=false
18.7233	17.0243	1.69902	2	2	2	4	4	4	62.076	0	17.457	494690	4	TGVEG_204400-t26_1-p1	TGVEG_204400-t26_1-p1	31	putative ATPase synthase subunit alpha | transcript_product=putative ATPase synthase subunit alpha | location=TGVEG_chrVIIa:1897696-1905110(+) | protein_length=577 | sequence_SO=chromosome | SO=protein_coding | is_pseudo=false
19.0823	16.5143	2.56791	1	1	1	6.2	6.2	6.2	28.956	0	6.5508	794520	2	TGVEG_210690-t26_1-p1	TGVEG_210690-t26_1-p1	36	ribosomal protein RPS6 | transcript_product=ribosomal protein RPS6 | location=TGVEG_chrIV:2181703-2182473(+) | protein_length=256 | sequence_SO=chromosome | SO=protein_coding | is_pseudo=false
19.427	16.466	2.96099	3	3	3	14.2	14.2	14.2	30.375	0	27.07	985920	3	TGVEG_215460-t26_1-p1	TGVEG_215460-t26_1-p1	41	ribosomal protein RPS24 | transcript_product=ribosomal protein RPS24 | location=TGVEG_chrX:6903940-6905603(-) | protein_length=267 | sequence_SO=chromosome | SO=protein_coding | is_pseudo=false
18.7838	16.6976	2.0862	1	1	1	4.6	4.6	4.6	24.603	0	6.42	663190	1	TGVEG_215470-t26_1-p1	TGVEG_215470-t26_1-p1	42	ribosomal protein RPL10A | transcript_product=ribosomal protein RPL10A | location=TGVEG_chrX:6905819-6907762(+) | protein_length=217 | sequence_SO=chromosome | SO=protein_coding | is_pseudo=false
17.6714	17.2212	0.450188	1	1	1	3.8	3.8	3.8	34.157	0	7.5499	287590	2	TGVEG_218410-t26_1-p1	TGVEG_218410-t26_1-p1	44	ribosomal protein RPP0 | transcript_product=ribosomal protein RPP0 | location=TGVEG_chrXII:1504617-1506164(+) | protein_length=314 | sequence_SO=chromosome | SO=protein_coding | is_pseudo=false
19.7218	16.1929	3.52884	5	5	5	37	37	37	21.659	0	52.728	2049400	7	TGVEG_225790-t26_1-p1	TGVEG_225790-t26_1-p1	50	PDI family protein | transcript_product=PDI family protein | location=TGVEG_chrX:1938606-1940511(+) | protein_length=189 | sequence_SO=chromosome | SO=protein_coding | is_pseudo=false
18.0381	16.7005	1.33755	2	2	2	13	13	13	18.682	0	25.504	598160	2	TGVEG_231140-t26_1-p1	TGVEG_231140-t26_1-p1	62	ribosomal protein RPS25 | transcript_product=ribosomal protein RPS25 | location=TGVEG_chrVIII:1270834-1271859(+) | protein_length=161 | sequence_SO=chromosome | SO=protein_coding | is_pseudo=false
17.7276	16.6984	1.02914	3	3	3	7.9	7.9	7.9	65.215	0	23.697	341630	3	TGVEG_235380-t26_1-p1	TGVEG_235380-t26_1-p1	73	hypothetical protein | transcript_product=hypothetical protein | location=TGVEG_chrX:4731514-4738748(-) | protein_length=583 | sequence_SO=chromosome | SO=protein_coding | is_pseudo=false
18.1502	16.9367	1.2135	1	1	1	12.8	12.8	12.8	15.073	0	8.1617	529780	2	TGVEG_239760-t26_1-p1	TGVEG_239760-t26_1-p1	76	ribosomal protein RPL22 | transcript_product=ribosomal protein RPL22 | location=TGVEG_chrVI:914252-916066(-) | protein_length=133 | sequence_SO=chromosome | SO=protein_coding | is_pseudo=false
19.3086	16.6009	2.70766	3	3	3	19.5	19.5	19.5	23.561	0	48.172	853040	3	TGVEG_245460-t26_1-p1	TGVEG_245460-t26_1-p1	79	ribosomal protein RPS8 | transcript_product=ribosomal protein RPS8 | location=TGVEG_chrXII:2252093-2255903(-) | protein_length=205 | sequence_SO=chromosome | SO=protein_coding | is_pseudo=false
20.9354	16.2408	4.69456	5	5	4	27.8	27.8	21.7	12.575	0	29.575	4278100	8	TGVEG_251870-t26_1-p1;TGVEG_305160-t26_1-p1	TGVEG_251870-t26_1-p1;TGVEG_305160-t26_1-p1	85	histone H2Bb | transcript_product=histone H2Bb | location=TGVEG_chrXII:5628051-5628398(+) | protein_length=115 | sequence_SO=chromosome | SO=protein_coding | is_pseudo=false;histone H2Ba | transcript_product=histone H2Ba | location=TGVEG_chrIX:5297293-5297
21.2321	16.5802	4.65185	5	5	5	33.9	33.9	33.9	17.821	0	81.217	4036200	11	TGVEG_254440-t26_1-p1	TGVEG_254440-t26_1-p1	87	ribosomal protein RPL12 | transcript_product=ribosomal protein RPL12 | location=TGVEG_chrIII:1748320-1751319(-) | protein_length=165 | sequence_SO=chromosome | SO=protein_coding | is_pseudo=false
18.8748	16.538	2.33683	1	1	1	10.6	10.6	10.6	18.802	0	88.7	831240	3	TGVEG_260260-t26_1-p1	TGVEG_260260-t26_1-p1	93	ribosomal protein RPP1 | transcript_product=ribosomal protein RPP1 | location=TGVEG_chrVIIb:2430464-2432310(-) | protein_length=179 | sequence_SO=chromosome | SO=protein_coding | is_pseudo=false
20.1277	17.0198	3.10787	4	4	4	14.9	14.9	14.9	31.031	0	30.627	1892200	4	TGVEG_261570-t26_1-p1	TGVEG_261570-t26_1-p1	97	ribosomal protein RPL7A | transcript_product=ribosomal protein RPL7A | location=TGVEG_chrVIIb:1668766-1671650(+) | protein_length=276 | sequence_SO=chromosome | SO=protein_coding | is_pseudo=false
18.1135	16.4026	1.71089	2	2	2	7.7	7.7	7.7	42.093	0	10.884	437020	2	TGVEG_263320-t26_1-p1	TGVEG_263320-t26_1-p1	102	hypothetical protein | transcript_product=hypothetical protein | location=TGVEG_chrVIIb:644290-645501(-) | protein_length=403 | sequence_SO=chromosome | SO=protein_coding | is_pseudo=false
18.2803	17.0693	1.21109	2	2	2	10.3	10.3	10.3	16.301	0	11.767	476600	3	TGVEG_263700-t26_1-p1	TGVEG_263700-t26_1-p1	104	ribosomal protein RPS14 | transcript_product=ribosomal protein RPS14 | location=TGVEG_chrVIIb:390385-392126(+) | protein_length=156 | sequence_SO=chromosome | SO=protein_coding | is_pseudo=false
19.9224	16.8068	3.1156	1	1	1	1.2	1.2	1.2	80.345	0.0069444	5.8426	2812800	1	TGVEG_286000-t26_1-p1	TGVEG_286000-t26_1-p1	114	hypothetical protein | transcript_product=hypothetical protein | location=TGVEG_chrV:2021865-2024648(+) | protein_length=736 | sequence_SO=chromosome | SO=protein_coding | is_pseudo=false
20.265	17.2799	2.98511	9	9	9	33.5	33.5	33.5	43.003	0	157.53	4486800	11	TGVEG_286600-t26_1-p1	TGVEG_286600-t26_1-p1	117	hypothetical protein | transcript_product=hypothetical protein | location=TGVEG_chrV:1722787-1724464(-) | protein_length=388 | sequence_SO=chromosome | SO=protein_coding | is_pseudo=false
18.4728	16.6005	1.87231	1	1	1	4.8	4.8	4.8	22.16	0	10.808	596380	3	TGVEG_289530-t26_1-p1	TGVEG_289530-t26_1-p1	119	ribosomal protein RPL19 | transcript_product=ribosomal protein RPL19 | location=TGVEG_chrIX:3321824-3324378(-) | protein_length=187 | sequence_SO=chromosome | SO=protein_coding | is_pseudo=false
19.7561	16.1059	3.65027	1	1	1	3.5	3.5	3.5	39.341	0	6.1807	1399900	1	TGVEG_295960-t26_1-p1	TGVEG_295960-t26_1-p1	123	KRUF family protein | transcript_product=KRUF family protein | location=TGVEG_chrIa:1478604-1480061(-) | protein_length=367 | sequence_SO=chromosome | SO=protein_coding | is_pseudo=false
19.4876	16.4987	2.98894	1	1	1	1.9	1.9	1.9	62.335	0	6.1542	952200	1	TGVEG_297925-t26_1-p1	TGVEG_297925-t26_1-p1	124	HesB-like domain-containing protein | transcript_product=HesB-like domain-containing protein | location=TGVEG_chrII:2128441-2132946(+) | protein_length=580 | sequence_SO=chromosome | SO=protein_coding | is_pseudo=false
17.5402	16.6031	0.937099	2	1	1	12.3	6.5	6.5	15.92	0	6.816	251350	2	TGVEG_300200-t26_1-p1	TGVEG_300200-t26_1-p1	128	histone H2AZ | transcript_product=histone H2AZ | location=TGVEG_chrXII:151840-153578(-) | protein_length=155 | sequence_SO=chromosome | SO=protein_coding | is_pseudo=false
20.9143	17.3705	3.54372	3	3	3	36.3	36.3	36.3	11.768	0	40.541	3244200	9	TGVEG_309810-t26_1-p1	TGVEG_309810-t26_1-p1	137	ribosomal protein RPP2 | transcript_product=ribosomal protein RPP2 | location=TGVEG_chrXI:837638-838465(-) | protein_length=113 | sequence_SO=chromosome | SO=protein_coding | is_pseudo=false
21.345	16.5702	4.77478	1	1	1	16.5	16.5	16.5	15.971	0	9.3438	2927400	4	TGVEG_315610-t26_1-p1	TGVEG_315610-t26_1-p1	148	hypothetical protein | transcript_product=hypothetical protein | location=TGVEG_chrXI:4877759-4878235(+) | protein_length=158 | sequence_SO=chromosome | SO=protein_coding | is_pseudo=false
